# Supplementary material for: An Emerging Bacterial Leaf Disease in Rice Caused by Pantoea ananatis and Pantoea eucalypti in Northeast China
Source: Microorganisms. 2025 Jun 13;13(6):1376. doi: 10.3390/microorganisms13061376 (PMC12195282; doi:10.3390/microorganisms13061376)
Supplement: Supplementary file 1 [file microorganisms-13-01376-s001.zip]

Archive with 9 entries (9 files):
- Figure S1.pdf
- Figure S2.pdf
- Table S1.pdf
- Table S2.pdf
- Table S3.pdf
- Table S4.pdf
- Table S5.pdf
- Table S6.pdf
- Table S7.xlsx
