# Supplementary material for: An Emerging Bacterial Leaf Disease in Rice Caused by Pantoea ananatis and Pantoea eucalypti in Northeast China
Source: Microorganisms. 2025 Jun 13;13(6):1376. doi: 10.3390/microorganisms13061376 (PMC12195282; doi:10.3390/microorganisms13061376)
Supplement: Supplementary file 1 [file microorganisms-13-01376-s001.zip › Table S7.xlsx]

## Sheet: Panantis-PA13
Protein_ID	PHI_ID	Pathogen_Species	E-value	identity(%)
WP_013024914.1	PHI:8933	Pectobacterium_atrosepticum	1.05e-16	64.706
WP_013025006.1	PHI:2415	Vibrio_cholerae	1.13e-18	64.706
WP_013027707.1	PHI:10387	Salmonella_enterica	8.2e-19	71.698
WP_014605940.1	PHI:10946	Pseudomonas_aeruginosa	6.45e-19	70
WP_013027232.1	PHI:6524	Borreliella_burgdorferi	9.99e-20	55.556
WP_014605759.1	PHI:7660	Salmonella_enterica	9.38e-21	51.613
WP_003849865.1	PHI:8556	Pseudomonas_aeruginosa	3.93e-21	52.055
WP_010616394.1	PHI:123441	Xanthomonas_oryzae	2.21e-21	52.326
WP_014606020.1	PHI:9805	Salmonella_enterica	1.81e-22	61.667
WP_006118264.1	PHI:10387	Salmonella_enterica	1.28e-22	77.551
WP_014333104.1	PHI:7954	Klebsiella_pneumoniae	9.24e-23	52
WP_014606942.1	PHI:7661	Salmonella_enterica	5.01e-26	59.211
WP_006118603.1	PHI:8639	Xanthomonas_oryzae	1.6e-27	61.765
WP_009091867.1	PHI:7263	Salmonella_enterica	4.71e-32	70.588
WP_006118662.1	PHI:3676_PHI:3682	Erwinia_amylovora	1.24e-32	85.455
WP_014606872.1	PHI:7263	Salmonella_enterica	1.22e-32	73.529
WP_013024098.1	PHI:8757	Salmonella_enterica	8.23e-33	66.265
WP_013026030.1	PHI:9521	Salmonella_enterica	2.23e-33	58.974
WP_013024155.1	PHI:123702	Pseudomonas_aeruginosa	1.08e-33	54.464
WP_028715174.1	PHI:9586	Xanthomonas_oryzae	8e-34	63.636
WP_013025716.1	PHI:5369	Salmonella_enterica	1.58e-35	52.041
WP_014606915.1	PHI:5369	Salmonella_enterica	6.01e-36	51.351
WP_013026642.1	PHI:6308	Staphylococcus_aureus	3.86e-37	50.794
WP_006120718.1	PHI:7161	Erwinia_amylovora	1.35e-37	98.333
WP_013025903.1	PHI:7658	Salmonella_enterica	1.22e-37	79.73
WP_014606857.1	PHI:2737	Xanthomonas_oryzae	6.42e-38	57.426
WP_013024181.1	PHI:7475	Klebsiella_pneumoniae	6.21e-38	54.369
WP_014606441.1	PHI:8676	Xanthomonas_citri	6.03e-38	67.778
WP_014605919.1	PHI:4179	Dickeya_solani	1.05e-38	77.465
WP_013025345.1	PHI:124362	Salmonella_enterica	6.89e-39	63
WP_013024173.1	PHI:2737	Xanthomonas_oryzae	4.16e-39	59.223
WP_014606533.1	PHI:10054	Salmonella_enterica	9.53e-40	55.66
WP_014606475.1	PHI:3951	Xanthomonas_campestris	2.2e-40	50.746
WP_013025650.1	PHI:4981	Edwardsiella_tarda	1.83e-40	60
WP_013024903.1	PHI:11219	Salmonella_enterica	5.1e-42	87.143
WP_013026457.1	PHI:7469	Pectobacterium_carotovorum	3.38e-43	68.817
WP_006120575.1	PHI:1599	Fusarium_graminearum	6.99e-44	60
WP_006118399.1	PHI:7263	Salmonella_enterica	4.42e-44	94.203
WP_013024048.1	PHI:11419	Salmonella_enterica	3.25e-44	66.667
WP_013027248.1	PHI:6697	Salmonella_enterica	2e-44	67.327
WP_013028069.1	PHI:6369	Escherichia_coli	1.98e-44	63.91
WP_013024025.1	PHI:5549	Vibrio_cholerae	1.3e-44	55.906
WP_014593793.1	PHI:7659	Salmonella_enterica	1.09e-44	57.522
WP_014593863.1	PHI:8966	Klebsiella_pneumoniae	7.85e-45	62.069
WP_013025144.1	PHI:2458	Erwinia_amylovora	1.81e-45	52.985
WP_014606410.1	PHI:501	Saccharomyces_cerevisiae	1.19e-45	51.656
WP_001062678.1	PHI:7262	Salmonella_enterica	1.02e-45	100
WP_014605726.1	PHI:6651	Klebsiella_pneumoniae	7.8e-47	59.398
WP_014605345.1	PHI:123645	Escherichia_coli	7.64e-47	58.333
WP_014593226.1	PHI:7748	Mycobacterium_tuberculosis	3.99e-48	59.119
WP_006118977.1	PHI:10106	Salmonella_enterica	2.35e-48	96.154
WP_014606447.1	PHI:3259	Xanthomonas_campestris	3.38e-49	50.92
WP_014605691.1	PHI:8967	Klebsiella_pneumoniae	3.18e-49	73.786
WP_014332924.1	PHI:2657	Agrobacterium_tumefaciens	1.27e-49	56.115
WP_014606928.1	PHI:9228	Escherichia_coli	8.71e-50	72.449
WP_014594144.1	PHI:7464	Ralstonia_solanacearum	1.69e-50	50.943
WP_013027709.1	PHI:8515	Citrobacter_rodentium	1.37e-51	54.248
WP_013026918.1	PHI:4145	Xanthomonas_citri	7.31e-52	51.592
WP_013025060.1	PHI:7963	Escherichia_coli	2.39e-53	78.261
WP_013026251.1	PHI:7102_PHI:7415	Erwinia_amylovora	1.25e-53	50.617
WP_014606234.1	PHI:6097	Klebsiella_pneumoniae	5.11e-54	68.889
WP_024472015.1	PHI:124161	Ralstonia_solanacearum	3.37e-55	60.526
WP_013024026.1	PHI:10163	Burkholderia_thailandensis	8.01e-56	61.194
WP_003848868.1	PHI:9311	Erwinia_amylovora	5.35e-56	97.647
WP_013025221.1	PHI:8568	Dickeya_dadantii	2.78e-57	76.415
WP_006121511.1	PHI:3074	Edwardsiella_tarda	7.45e-58	95.556
WP_014594214.1	PHI:7534	Klebsiella_pneumoniae	1.54e-58	68.837
WP_014606431.1	PHI:11220	Salmonella_enterica	2.11e-59	70.536
WP_014605380.1	PHI:8938	Pseudomonas_aeruginosa	1.12e-59	64.848
WP_013024322.1	PHI:3674_PHI:3680	Erwinia_amylovora	1.07e-59	89.474
WP_014605852.1	PHI:3526	Salmonella_enterica	8.66e-60	51.807
WP_014606976.1	PHI:10982	Escherichia_coli	6.75e-60	58.824
WP_014606753.1	PHI:6270	Escherichia_coli	3.19e-60	61.765
WP_014593274.1	PHI:10828	Agrobacterium_tumefaciens	2.47e-60	57.143
WP_013027125.1	PHI:4137	Xanthomonas_oryzae	1.73e-60	56.098
WP_014606686.1	PHI:10630	Burkholderia_glumae	1.06e-61	52.795
WP_014605990.1	PHI:7416	Erwinia_amylovora	6.55e-62	53.012
WP_013025294.1	PHI:9134	Brucella_abortus	3.33e-62	52.525
WP_013025598.1	PHI:10103	Salmonella_enterica	2.72e-62	63.768
WP_014605264.1	PHI:9123	Citrobacter_rodentium	4.74e-63	50.455
WP_013026886.1	PHI:3675_PHI:3681	Erwinia_amylovora	3.22e-63	84.762
WP_003849360.1	PHI:2673	Salmonella_enterica	2.93e-63	93.617
WP_013026178.1	PHI:6463	Salmonella_enterica	9.82e-64	65.306
WP_014594627.1	PHI:2642	Edwardsiella_tarda	3.67e-64	67.5
WP_014604788.1	PHI:7899	Xanthomonas_oryzae	2.74e-64	53.158
WP_006120590.1	PHI:11120	Bordetella_pertussis	1.93e-64	77.236
WP_014333021.1	PHI:10988	Escherichia_coli	1.2e-64	59.412
WP_028715045.1	PHI:2153_PHI:2356	Magnaporthe_oryzae	5.7e-65	54.601
WP_014605340.1	PHI:7534	Klebsiella_pneumoniae	2.25e-65	57.627
WP_006118960.1	PHI:124344	Klebsiella_pneumoniae	5.83e-67	96.939
WP_014606312.1	PHI:10313	Escherichia_coli	1.31e-67	58.333
WP_006120236.1	PHI:12271_PHI:12272_PHI:12275_PHI:12276	Serratia_marcescens	1.09e-67	84.483
WP_003855228.1	PHI:10577	Pectobacterium_carotovorum	7.29e-68	98.98
WP_003848684.1	PHI:6438	Pseudomonas_aeruginosa	4.06e-68	65.734
WP_014605719.1	PHI:6369	Escherichia_coli	4.59e-69	80.741
WP_013026325.1	PHI:3408	Pantoea_ananatis	1.64e-70	64.375
WP_014594432.1	PHI:1139	Xanthomonas_oryzae	2.57e-71	60.106
WP_014592923.1	PHI:124179	Pseudomonas_aeruginosa	1.85e-71	58.989
WP_014593938.1	PHI:6462_PHI:7449_PHI:7576_PHI:8372_PHI:10340_PHI:11610_PHI:124363	Salmonella_enterica	1.48e-71	60.748
WP_014605703.1	PHI:9496	Salmonella_enterica	4.62e-72	62.295
WP_006121430.1	PHI:2644	Salmonella_enterica	2.81e-72	92.593
WP_013027894.1	PHI:7448_PHI:8373_PHI:10341_PHI:11611_PHI:124364	Salmonella_enterica	1.75e-72	61.947
WP_013027687.1	PHI:2695	Pectobacterium_atrosepticum	8.25e-73	94.286
WP_013025059.1	PHI:7962_PHI:123646	Escherichia_coli	7.47e-73	79.528
WP_014605573.1	PHI:7448_PHI:8373_PHI:10341_PHI:11611_PHI:124364	Salmonella_enterica	2.53e-73	61.161
WP_014605571.1	PHI:7448_PHI:8373_PHI:10341_PHI:11611_PHI:124364	Salmonella_enterica	2.09e-73	61.161
WP_014606136.1	PHI:124366	Salmonella_enterica	1.76e-73	75
WP_024471045.1	PHI:5406	Xanthomonas_campestris	1.53e-73	52.582
WP_013027859.1	PHI:7448_PHI:8373_PHI:10341_PHI:11611_PHI:124364	Salmonella_enterica	1.07e-73	61.991
WP_014605572.1	PHI:6462_PHI:7449_PHI:7576_PHI:8372_PHI:10340_PHI:11610_PHI:124363	Salmonella_enterica	7.26e-74	62.1
WP_013027404.1	PHI:9566	Pantoea_ananatis	2.66e-74	100
WP_013026326.1	PHI:3408	Pantoea_ananatis	2.69e-75	70
WP_014593563.1	PHI:7411	Erwinia_amylovora	1.56e-75	50.216
WP_013025190.1	PHI:9599	Pseudomonas_aeruginosa	7.57e-76	50.962
WP_013025622.1	PHI:11987	Serratia_marcescens	5.63e-76	74.825
WP_014593989.1	PHI:7416	Erwinia_amylovora	1.79e-76	55.959
WP_015700723.1	PHI:5422	Haemophilus_influenzae	1.6e-76	50.593
WP_013026139.1	PHI:3922	Xenorhabdus_nematophila	8.66e-77	61.491
WP_013026988.1	PHI:7474	Pseudomonas_aeruginosa	4.07e-77	65.605
WP_014595088.1	PHI:123859	Burkholderia_pseudomallei	1.52e-77	57.87
WP_013027130.1	PHI:8849	Salmonella_enterica	8.76e-78	55.67
WP_014605139.1	PHI:3118	Pseudomonas_syringae	8.48e-78	52.361
WP_008925876.1	PHI:123733_PHI:123728	Xanthomonas_campestris	6.6e-78	61.538
WP_014605856.1	PHI:8623	Neisseria_meningitidis	4.28e-78	51.02
WP_014605947.1	PHI:9809_PHI:11379	Salmonella_enterica	3.86e-78	64.535
WP_014605112.1	PHI:123731	Paracidovorax_citrulli	1.49e-78	56.485
WP_014594773.1	PHI:3941	Xanthomonas_campestris	3.62e-79	56.771
WP_014605057.1	PHI:8623	Neisseria_meningitidis	1.44e-79	50.199
WP_014605122.1	PHI:123789	Francisella_tularensis	1.64e-80	55.45
WP_014606301.1	PHI:6314	Pseudomonas_syringae	1.33e-81	53.812
WP_014605683.1	PHI:6980	Salmonella_enterica	8.84e-82	51.125
WP_014605686.1	PHI:6980	Salmonella_enterica	5.43e-82	53.247
WP_014604643.1	PHI:6980	Salmonella_enterica	3.67e-82	51.104
WP_013026933.1	PHI:8623	Neisseria_meningitidis	2.76e-82	52.439
WP_013026101.1	PHI:8732_PHI:10049	Salmonella_enterica	1.67e-82	89.147
WP_014605495.1	PHI:6980	Salmonella_enterica	1.36e-82	51.592
WP_014606242.1	PHI:8623	Neisseria_meningitidis	2.54e-83	50.813
WP_014606751.1	PHI:123627	Xanthomonas_albilineans	1.94e-84	50.189
WP_014606782.1	PHI:6981	Salmonella_enterica	1.86e-85	50.303
WP_014606239.1	PHI:6250_PHI:124233	Escherichia_coli	5.63e-87	75.581
WP_014605117.1	PHI:6980	Salmonella_enterica	4.85e-87	50.898
WP_015700169.1	PHI:124001	Citrobacter_rodentium	4.75e-87	68.617
WP_014606616.1	PHI:9230	Escherichia_coli	2.98e-87	70.811
WP_014606309.1	PHI:7671	Yersinia_enterocolitica	2.52e-87	79.355
WP_014604895.1	PHI:6274	Pseudomonas_aeruginosa	6.42e-88	66.292
WP_015700197.1	PHI:6870	Vibrio_harveyi	4.73e-88	55.603
WP_014593924.1	PHI:8623	Neisseria_meningitidis	1.19e-88	54.472
WP_013024697.1	PHI:3785	Pseudomonas_aeruginosa	2.55e-89	53.435
WP_014333167.1	PHI:8623	Neisseria_meningitidis	1.83e-89	53.012
WP_014604953.1	PHI:6981	Salmonella_enterica	1.18e-89	51.703
WP_013025833.1	PHI:4178_PHI:7622	Dickeya_solani	2.69e-90	53.165
WP_029568529.1	PHI:7956	Klebsiella_pneumoniae	1.82e-90	67.027
WP_014606598.1	PHI:7062	Salmonella_enterica	1.68e-90	52.823
WP_026021034.1	PHI:6981	Salmonella_enterica	9.12e-92	53.894
WP_014604594.1	PHI:6985	Salmonella_enterica	4.47e-93	52.28
WP_013027223.1	PHI:11405	Klebsiella_pneumoniae	3.51e-93	60
WP_014605093.1	PHI:6980	Salmonella_enterica	2.72e-93	59.375
WP_014605352.1	PHI:3966	Xanthomonas_campestris	2.72e-93	50.34
WP_014604612.1	PHI:9026	Xanthomonas_oryzae	2.59e-94	58.952
WP_014604849.1	PHI:7131	Salmonella_enterica	2.34e-95	83.439
WP_013024321.1	PHI:3133	Yersinia_pseudotuberculosis	2.29e-96	84.177
WP_014594402.1	PHI:5407_PHI:7646	Escherichia_coli	1.2e-96	77.193
WP_014604899.1	PHI:12252	Pantoea_stewartii	1.07e-97	89.116
WP_013026106.1	PHI:6536	Escherichia_coli	1.03e-97	85.093
WP_013025331.1	PHI:3166	Pseudomonas_aeruginosa	1.03e-97	70.681
WP_196492566.1	PHI:10922	Klebsiella_pneumoniae	7.99e-99	52.465
WP_006121754.1	PHI:7130	Salmonella_enterica	4.56e-99	84.81
WP_013026236.1	PHI:7100_PHI:7396	Erwinia_amylovora	4.19e-99	72.283
WP_014333172.1	PHI:6980	Salmonella_enterica	3.24e-99	51.143
WP_013025040.1	PHI:11509	Salmonella_enterica	2.22e-99	93.151
WP_013027416.1	PHI:10537	Citrobacter_rodentium	1.86e-99	87.179
WP_013025078.1	PHI:6982	Salmonella_enterica	7.54e-100	55.66
WP_013025254.1	PHI:11001	Escherichia_coli	3.66e-100	73.626
WP_013026746.1	PHI:3915	Pseudomonas_aeruginosa	2.37e-100	54.613
WP_013026447.1	PHI:11093	Escherichia_coli	8.18e-101	75.789
WP_014604785.1	PHI:7699	Pseudomonas_syringae	6.9e-102	62.802
WP_014604588.1	PHI:9334	Citrobacter_rodentium	5.78e-102	55.466
WP_014594778.1	PHI:123790	Francisella_tularensis	4.36e-102	66.063
WP_013026247.1	PHI:7411	Erwinia_amylovora	4.21e-102	58.051
WP_014605521.1	PHI:7098_PHI:7409	Erwinia_amylovora	1.42e-102	80.357
WP_014593437.1	PHI:123476	Pseudomonas_aeruginosa	6.62e-103	52.553
WP_014593862.1	PHI:7521	Klebsiella_pneumoniae	2.35e-103	73.958
WP_013027789.1	PHI:8691	Citrobacter_rodentium	1.8e-103	67.464
WP_080561258.1	PHI:7951	Klebsiella_pneumoniae	2.34e-104	50.166
WP_014593951.1	PHI:12269_PHI:12270_PHI:12273_PHI:12274	Serratia_marcescens	3.12e-105	65.873
WP_013026705.1	PHI:9450_PHI:9760_PHI:11314	Staphylococcus_aureus	2.69e-105	53.815
WP_013026899.1	PHI:3731	Escherichia_coli	3.11e-106	80.117
WP_014605351.1	PHI:6985	Salmonella_enterica	3.05e-106	57.632
WP_014593428.1	PHI:5271	Ralstonia_solanacearum	5.04e-107	63.673
WP_014604618.1	PHI:6981	Salmonella_enterica	1.36e-107	52.756
WP_013026508.1	PHI:8937	Pseudomonas_aeruginosa	3.46e-108	82.955
WP_006117731.1	PHI:6508	Salmonella_enterica	3.45e-108	96.026
WP_013026784.1	PHI:4218	Escherichia_coli	1.8e-108	88.125
WP_014594257.1	PHI:123791	Francisella_tularensis	4.48e-109	50.156
WP_014332976.1	PHI:6882	Salmonella_enterica	1.64e-110	69.406
WP_014606580.1	PHI:6362	Pantoea_ananatis	1.37e-110	99.338
WP_013026237.1	PHI:7397	Erwinia_amylovora	1.06e-110	60.37
WP_014593911.1	PHI:4497	Salmonella_enterica	8.92e-111	71.759
WP_013024328.1	PHI:7067	Francisella_tularensis	6.16e-111	52.427
WP_014604860.1	PHI:11417	Salmonella_enterica	4.17e-111	85.789
WP_014593904.1	PHI:10050	Salmonella_enterica	8.01e-112	80.288
WP_014593110.1	PHI:11418	Salmonella_enterica	2.89e-112	90.244
WP_014605454.1	PHI:4074	Serratia_marcescens	2.03e-112	54.14
WP_013024304.1	PHI:6420	Salmonella_enterica	8.53e-113	79.255
WP_014605288.1	PHI:8652	Escherichia_coli	4.35e-113	75
WP_014605696.1	PHI:8783	Salmonella_enterica	3.85e-113	73.504
WP_014593577.1	PHI:7533	Klebsiella_pneumoniae	8.88e-114	56.386
WP_014592950.1	PHI:10989	Escherichia_coli	3.77e-114	54.828
WP_013024182.1	PHI:3091	Pantoea_stewartii	2.45e-114	96.273
WP_014594688.1	PHI:11405	Klebsiella_pneumoniae	1.15e-114	76.744
WP_013025143.1	PHI:11409	Klebsiella_pneumoniae	5.49e-115	63.485
WP_013024695.1	PHI:3784	Pseudomonas_aeruginosa	1.42e-115	50.746
WP_013026741.1	PHI:3761	Salmonella_enterica	1.06e-116	65.354
WP_013026243.1	PHI:3408	Pantoea_ananatis	5.08e-117	100
WP_013027244.1	PHI:124003	Citrobacter_rodentium	3.14e-117	79.556
WP_014606531.1	PHI:10052	Salmonella_enterica	2.9e-117	85.165
WP_013024619.1	PHI:10612	Acinetobacter_baumannii	1.62e-117	51.515
WP_014593179.1	PHI:5472	Magnaporthe_oryzae	1.59e-117	58.687
WP_014593781.1	PHI:9601	Escherichia_coli	1.27e-117	72.314
WP_013025599.1	PHI:10104	Salmonella_enterica	1.08e-117	53.988
WP_014606444.1	PHI:4147	Xanthomonas_citri	6.63e-118	56.164
WP_014594322.1	PHI:12253	Pantoea_stewartii	5.89e-118	96.364
WP_014594780.1	PHI:4250	Burkholderia_glumae	3.87e-118	54.519
WP_013026109.1	PHI:8572	Dickeya_dadantii	2.99e-118	84.456
WP_014606180.1	PHI:11452	Erwinia_amylovora	9.48e-119	50.769
WP_014605525.1	PHI:7398	Erwinia_amylovora	6.82e-119	50.592
WP_014333004.1	PHI:7947	Klebsiella_pneumoniae	1.03e-119	51.634
WP_014605270.1	PHI:609_PHI:616	Salmonella_enterica	8.91e-120	62.59
WP_013026527.1	PHI:7202	Brucella_abortus	6.92e-120	50.877
WP_006118610.1	PHI:12256	Pantoea_stewartii	3.07e-120	100
WP_014594076.1	PHI:124019	Salmonella_enterica	7.49e-121	58.966
WP_014606536.1	PHI:10058	Salmonella_enterica	6.25e-121	64.981
WP_014605172.1	PHI:6187	Salmonella_enterica	4.23e-121	79.327
WP_014607030.1	PHI:11169	Escherichia_coli	4.33e-122	56.495
WP_014606888.1	PHI:4184	Yersinia_pestis	1.9e-122	60.104
WP_014606537.1	PHI:10059	Salmonella_enterica	1.13e-122	56.19
WP_014605181.1	PHI:8884	Ralstonia_solanacearum	6.96e-123	52.312
WP_013024540.1	PHI:10580	Pectobacterium_carotovorum	4.9e-124	74.888
WP_014607000.1	PHI:7052	Streptococcus_mutans	3e-126	50.27
WP_014605425.1	PHI:11343	Escherichia_coli	2.52e-126	67.578
WP_006118899.1	PHI:4732	Francisella_tularensis	2.23e-126	54.14
WP_013027650.1	PHI:123751	Salmonella_enterica	1.32e-127	57.432
WP_014605446.1	PHI:2652	Klebsiella_pneumoniae	6.24e-128	91.71
WP_014606102.1	PHI:11922	Pseudomonas_aeruginosa	9.42e-129	53.659
WP_014605758.1	PHI:7657	Salmonella_enterica	3.86e-129	85.714
WP_014605677.1	PHI:11149	Pectobacterium_atrosepticum	6.68e-130	83.491
WP_013023943.1	PHI:3412	Xanthomonas_citri	6.49e-130	66.129
WP_013025524.1	PHI:9821	Listeria_monocytogenes	4.53e-131	52.975
WP_014605821.1	PHI:4897	Pseudomonas_aeruginosa	3.65e-131	77.489
WP_019106861.1	PHI:10085	Salmonella_enterica	2.59e-131	67.416
WP_013026408.1	PHI:11383	Salmonella_enterica	2.25e-131	89.84
WP_013027948.1	PHI:123638	Salmonella_enterica	4.78e-133	73.64
WP_013024912.1	PHI:11922	Pseudomonas_aeruginosa	4.12e-133	53.418
WP_014594057.1	PHI:9983	Xanthomonas_oryzae	2.42e-133	52.103
WP_028715444.1	PHI:8728	Salmonella_enterica	1.96e-133	67.391
WP_014607023.1	PHI:11376	Salmonella_enterica	5.4e-134	85.922
WP_013025047.1	PHI:10119	Salmonella_enterica	1.61e-134	56.329
WP_013025395.1	PHI:7904	Yersinia_pseudotuberculosis	1.22e-134	81.532
WP_013025007.1	PHI:6492	Acinetobacter_baumannii	1.16e-134	57.729
WP_014593844.1	PHI:123440	Xanthomonas_oryzae	7.61e-136	68.889
WP_006120509.1	PHI:2680	Salmonella_enterica	6.3e-136	95.288
WP_013025587.1	PHI:8884	Ralstonia_solanacearum	2.69e-136	56.034
WP_013024597.1	PHI:8965	Klebsiella_pneumoniae	7.4e-137	90.5
WP_014594058.1	PHI:7790	Xanthomonas_oryzae	6.79e-137	53.083
WP_013027742.1	PHI:7662	Salmonella_enterica	3.88e-137	84.977
WP_013026000.1	PHI:11407	Klebsiella_pneumoniae	2.63e-137	77.119
WP_014604774.1	PHI:8567	Dickeya_dadantii	2.4e-137	69.373
WP_014604880.1	PHI:11546	Brucella_melitensis	1.98e-137	55.718
WP_014605831.1	PHI:123650	Escherichia_coli	1.4e-137	64.495
WP_014604720.1	PHI:9129	Brucella_abortus	4.96e-138	62.706
WP_024471368.1	PHI:4584	Cronobacter_universalis	3.97e-138	81.712
WP_013024275.1	PHI:3947	Xanthomonas_campestris	2.67e-138	60.883
WP_014333019.1	PHI:10083	Salmonella_enterica	5.81e-139	74.118
WP_014593579.1	PHI:7023	Escherichia_coli	5.76e-139	57.297
WP_013025873.1	PHI:3780	Salmonella_enterica	1.82e-139	66.877
WP_014593269.1	PHI:6531	Escherichia_coli	1.36e-139	54.201
WP_013026283.1	PHI:11791	Ralstonia_solanacearum	5.06e-142	51.319
WP_014592877.1	PHI:11408	Klebsiella_pneumoniae	3.81e-142	76.265
WP_013025303.1	PHI:560	Salmonella_enterica	9.65e-143	87.558
WP_014605797.1	PHI:6133	Salmonella_enterica	3.33e-143	53.525
WP_014605114.1	PHI:9281	Pseudomonas_aeruginosa	1.11e-143	61.981
WP_013027081.1	PHI:877	Magnaporthe_oryzae	5.03e-144	57.258
WP_006117959.1	PHI:3040	Salmonella_enterica	1.78e-144	92.271
WP_013026923.1	PHI:1139	Xanthomonas_oryzae	2.18e-145	53.133
WP_014594060.1	PHI:9324	Erwinia_amylovora	2.51e-146	81.633
WP_013027734.1	PHI:7635	Pseudomonas_aeruginosa	1.07e-146	52.941
WP_014604760.1	PHI:4523_PHI:8273_PHI:9363	Escherichia_coli	9.17e-147	92.241
WP_013025392.1	PHI:124303	Staphylococcus_aureus	8.44e-147	51.889
WP_014606534.1	PHI:10055	Salmonella_enterica	1.68e-147	76.834
WP_014606118.1	PHI:5572	Salmonella_enterica	1.53e-147	75.735
WP_014605673.1	PHI:11007	Escherichia_coli	5.5e-148	81.377
WP_014606664.1	PHI:10587	Pectobacterium_carotovorum	1.83e-148	76.68
WP_013026031.1	PHI:4175	Dickeya_solani	6.72e-149	75.875
WP_013025535.1	PHI:7096	Erwinia_amylovora	6.13e-149	61.44
WP_014593234.1	PHI:11622_PHI:11623	Pseudomonas_aeruginosa	2.73e-149	59.367
WP_013025329.1	PHI:7947	Klebsiella_pneumoniae	2.14e-149	65.26
WP_014606726.1	PHI:2634	Staphylococcus_aureus	8.93e-150	59.281
WP_014606495.1	PHI:7023	Escherichia_coli	5.15e-150	58.901
WP_013026946.1	PHI:11234	Streptococcus_suis	3e-150	53.596
WP_006120739.1	PHI:1138	Xanthomonas_oryzae	9.79e-151	67.34
WP_013027838.1	PHI:7952	Klebsiella_pneumoniae	2.2e-151	68.814
WP_014605387.1	PHI:2499_PHI:4479	Erwinia_amylovora	5.91e-152	97.209
WP_014593886.1	PHI:11006	Escherichia_coli	3.19e-152	82.308
WP_014594336.1	PHI:3724	Salmonella_enterica	2.66e-152	93.363
WP_014605656.1	PHI:6534	Escherichia_coli	1.88e-152	69.625
WP_014605981.1	PHI:6184	Escherichia_coli	1.18e-152	51.67
WP_006121431.1	PHI:8558	Staphylococcus_aureus	1.07e-152	51.807
WP_013025123.1	PHI:11745	Pseudomonas_aeruginosa	8.11e-153	71.959
WP_013024100.1	PHI:10983	Escherichia_coli	6.99e-153	78.571
WP_013026914.1	PHI:9369	Yersinia_pestis	6.11e-153	61.053
WP_013026074.1	PHI:11005	Escherichia_coli	2.77e-153	68.471
WP_014605526.1	PHI:7084_PHI:7394	Erwinia_amylovora	9.65e-155	63.393
WP_014606209.1	PHI:10536	Citrobacter_rodentium	2.91e-155	86.364
WP_014604748.1	PHI:9264	Haemophilus_influenzae	6.7e-156	59.941
WP_013026429.1	PHI:11344	Escherichia_coli	1.82e-156	74.706
WP_013023944.1	PHI:123166	Salmonella_enterica	1.96e-157	88.235
WP_013025932.1	PHI:8764	Pseudomonas_aeruginosa	1.58e-157	64.286
WP_013024636.1	PHI:3135	Yersinia_pseudotuberculosis	1.32e-157	90.157
WP_014606457.1	PHI:123534	Salmonella_enterica	1.12e-157	90.393
WP_014606576.1	PHI:12232	Pseudomonas_aeruginosa	6.68e-158	50.909
WP_014593952.1	PHI:12255	Pantoea_stewartii	2.97e-158	99.526
WP_014605517.1	PHI:10919	Erwinia_amylovora	1.02e-158	53.883
WP_013026239.1	PHI:7399	Erwinia_amylovora	9.61e-159	78.788
WP_000242758.1	PHI:6616	Klebsiella_pneumoniae	6.26e-159	100
WP_014605465.1	PHI:9835	Botrytis_cinerea	1.39e-159	50.885
WP_141118340.1	PHI:6545	Salmonella_enterica	9.63e-160	79.848
WP_014593565.1	PHI:7104	Erwinia_amylovora	2.83e-160	57.855
WP_013024577.1	PHI:10573	Pectobacterium_carotovorum	4.31e-161	79.401
WP_014606185.1	PHI:7023	Escherichia_coli	5.49e-162	64.628
WP_013026296.1	PHI:10578	Pectobacterium_carotovorum	4.64e-162	70.219
WP_014605453.1	PHI:9264	Haemophilus_influenzae	4.44e-162	63.798
WP_014604754.1	PHI:9594	Salmonella_enterica	8.1e-163	70.833
WP_013026103.1	PHI:11916	Salmonella_enterica	3.14e-163	75.899
WP_013025869.1	PHI:4876_PHI:7248	Escherichia_coli	1.38e-163	88.4
WP_013027597.1	PHI:123651	Escherichia_coli	1.34e-164	69.444
WP_013027790.1	PHI:8692	Citrobacter_rodentium	5.63e-165	62.805
WP_014606913.1	PHI:11544	Brucella_melitensis	3.12e-165	62.5
WP_013024548.1	PHI:6532_PHI:124163	Escherichia_coli	1.28e-165	92.017
WP_013025062.1	PHI:7965	Escherichia_coli	4.53e-166	90.756
WP_014604721.1	PHI:124300	Xanthomonas_citri	1.48e-166	51.843
WP_014605457.1	PHI:7634	Pseudomonas_aeruginosa	8.54e-167	74.913
WP_014605969.1	PHI:124083	Actinobacillus_pleuropneumoniae	1.03e-167	58.676
WP_085980258.1	PHI:8939	Pseudomonas_aeruginosa	6.26e-168	56.452
WP_013025921.1	PHI:5503	Cronobacter_turicensis	8.7e-169	74.394
WP_013025595.1	PHI:6894	Salmonella_enterica	6.7e-169	89.919
WP_014605497.1	PHI:3914	Parastagonospora_nodorum	4.15e-169	52.174
WP_014594150.1	PHI:7024	Escherichia_coli	9.55e-170	66.841
WP_228525948.1	PHI:10082	Salmonella_enterica	4.8e-170	79.286
WP_013026515.1	PHI:5089	Yersinia_pestis	2.36e-170	73.529
WP_014604759.1	PHI:5573	Salmonella_enterica	1.5e-170	63.527
WP_014605402.1	PHI:3952	Xanthomonas_campestris	2.52e-171	52.818
WP_014606285.1	PHI:8884	Ralstonia_solanacearum	1.64e-171	64.489
WP_014606615.1	PHI:3266	Escherichia_coli	1.42e-171	68.394
WP_013023932.1	PHI:9436	Salmonella_enterica	5.96e-172	87.778
WP_013024559.1	PHI:10485	Pseudomonas_aeruginosa	3.87e-172	65.104
WP_013024684.1	PHI:9334	Citrobacter_rodentium	2.78e-172	85.115
WP_014594115.1	PHI:11609	Salmonella_enterica	5.3e-173	80.07
WP_014332975.1	PHI:3709	Pectobacterium_carotovorum	6.44e-174	57.461
WP_014604573.1	PHI:10084	Salmonella_enterica	5.94e-174	85.252
WP_014604711.1	PHI:6501	Streptococcus_pneumoniae	2.22e-174	52.079
WP_014606480.1	PHI:10984	Escherichia_coli	1.68e-174	56.167
WP_014598279.1	PHI:5059	Pseudomonas_aeruginosa	8.66e-175	54.273
WP_071785178.1	PHI:10199	Escherichia_coli	2.36e-175	52.772
WP_014606566.1	PHI:9153	Escherichia_coli	1.43e-175	79.505
WP_014605716.1	PHI:124165	Escherichia_coli	6.82e-176	70.326
WP_013025532.1	PHI:7392	Erwinia_amylovora	1.21e-176	56.495
WP_001157751.1	PHI:2685	Salmonella_enterica	3.47e-177	100
WP_014605576.1	PHI:6953	Xanthomonas_oryzae	9.25e-178	65.278
WP_013025024.1	PHI:124243	Escherichia_coli	8.43e-178	84.871
WP_013026560.1	PHI:123734_PHI:123729	Xanthomonas_campestris	3.64e-178	62.344
WP_014594728.1	PHI:2959	Edwardsiella_ictaluri	1.11e-178	78.526
WP_014594286.1	PHI:7691	Pectobacterium_atrosepticum	3.9e-179	50.298
WP_014593947.1	PHI:6995	Pseudomonas_aeruginosa	5.79e-180	61.628
WP_013026426.1	PHI:3277	Aspergillus_fumigatus	4.62e-180	64.151
WP_014593021.1	PHI:2751	Salmonella_enterica	3.26e-180	83.217
WP_006120238.1	PHI:6361	Pantoea_ananatis	0	100
WP_014606885.1	PHI:124069	Pantoea_ananatis	0	99.827
WP_014593987.1	PHI:3407	Pantoea_ananatis	0	99.706
WP_014605113.1	PHI:6363	Pantoea_ananatis	0	99.698
WP_014606886.1	PHI:124068	Pantoea_ananatis	0	99.683
WP_014593422.1	PHI:6360	Pantoea_ananatis	0	99.634
WP_014606887.1	PHI:124067	Pantoea_ananatis	0	99.303
WP_015699323.1	PHI:3092	Pantoea_stewartii	0	99.016
WP_013026297.1	PHI:12254	Pantoea_stewartii	0	96.721
WP_013026913.1	PHI:3336	Erwinia_amylovora	0	96.061
WP_006121288.1	PHI:9309	Erwinia_amylovora	0	94.688
WP_013024888.1	PHI:7160	Erwinia_amylovora	0	94.643
WP_013026725.1	PHI:9306	Erwinia_amylovora	0	94.262
WP_013027678.1	PHI:9316	Erwinia_amylovora	0	93.812
WP_013025032.1	PHI:9327	Erwinia_amylovora	0	92.78
WP_013026542.1	PHI:9317	Erwinia_amylovora	0	92.079
WP_013026244.1	PHI:7099_PHI:7408	Erwinia_amylovora	0	91.767
WP_013027771.1	PHI:123920	Escherichia_coli	0	91.738
WP_013025222.1	PHI:8569	Dickeya_dadantii	0	91.557
WP_014606985.1	PHI:2479	Pectobacterium_carotovorum	0	91.167
WP_013024357.1	PHI:2459	Erwinia_amylovora	0	91.156
WP_013025946.1	PHI:9321	Erwinia_amylovora	0	90.909
WP_014606747.1	PHI:3878	Salmonella_enterica	0	90.49
WP_014595119.1	PHI:3297	Pantoea_stewartii	0	90.437
WP_014604771.1	PHI:9325	Erwinia_amylovora	0	90.236
WP_013027520.1	PHI:2686	Salmonella_enterica	0	90.183
WP_014332991.1	PHI:7742	Salmonella_enterica	0	89.979
WP_014604779.1	PHI:9318	Erwinia_amylovora	0	89.883
WP_014595023.1	PHI:9326	Erwinia_amylovora	0	89.869
WP_014607015.1	PHI:7966	Escherichia_coli	0	89.809
WP_014605887.1	PHI:6449	Klebsiella_pneumoniae	0	89.579
WP_013026033.1	PHI:124002	Citrobacter_rodentium	0	89.078
WP_013024132.1	PHI:9313	Erwinia_amylovora	0	88.673
WP_014332992.1	PHI:11030	Yersinia_pestis	0	88.468
WP_013025061.1	PHI:7964	Escherichia_coli	0	88.435
WP_170934936.1	PHI:124230	Salmonella_enterica	0	88.345
WP_014606594.1	PHI:8964	Klebsiella_pneumoniae	0	88.337
WP_013024649.1	PHI:9152	Escherichia_coli	0	88.258
WP_013027682.1	PHI:9322	Erwinia_amylovora	0	88.222
WP_014604898.1	PHI:2625_PHI:9416	Salmonella_enterica	0	88.194
WP_014594171.1	PHI:123168	Salmonella_enterica	0	88.136
WP_013027711.1	PHI:8513_PHI:8689_PHI:124000	Citrobacter_rodentium	0	87.665
WP_014606426.1	PHI:2469	Erwinia_amylovora	0	87.595
WP_013024323.1	PHI:2906_PHI:3673_PHI:3679	Erwinia_amylovora	0	87.448
WP_013023938.1	PHI:9308	Erwinia_amylovora	0	87.356
WP_013026346.1	PHI:5109	Salmonella_enterica	0	87.291
WP_044042560.1	PHI:6447	Klebsiella_pneumoniae	0	87.248
WP_013027494.1	PHI:3126_PHI:9305	Erwinia_amylovora	0	87.16
WP_014594442.1	PHI:9323	Erwinia_amylovora	0	87.148
WP_014593198.1	PHI:10905	Citrobacter_rodentium	0	87.007
WP_013026641.1	PHI:9312	Erwinia_amylovora	0	86.957
WP_013025600.1	PHI:10107	Salmonella_enterica	0	86.809
WP_014606611.1	PHI:8577	Dickeya_dadantii	0	86.807
WP_014605262.1	PHI:9320	Erwinia_amylovora	0	86.806
WP_014606591.1	PHI:2672	Salmonella_enterica	0	86.787
WP_014607032.1	PHI:10919	Erwinia_amylovora	0	86.499
WP_014593902.1	PHI:8731	Salmonella_enterica	0	86.494
WP_013025594.1	PHI:6893_PHI:10099	Salmonella_enterica	0	86.345
WP_014598272.1	PHI:10047	Salmonella_enterica	0	86.314
WP_013025710.1	PHI:10048	Salmonella_enterica	0	86.177
WP_014606951.1	PHI:9310	Erwinia_amylovora	0	85.949
WP_014605865.1	PHI:7253	Erwinia_amylovora	0	85.861
WP_014605184.1	PHI:10595	Pectobacterium_carotovorum	0	85.764
WP_013027686.1	PHI:8570	Dickeya_dadantii	0	85.714
WP_014605660.1	PHI:6461	Salmonella_enterica	0	85.673
WP_014606927.1	PHI:9227	Escherichia_coli	0	85.561
WP_014605285.1	PHI:11759	Escherichia_coli	0	85.029
WP_013027427.1	PHI:124123	Yersinia_enterocolitica	0	84.823
WP_013024190.1	PHI:9229	Escherichia_coli	0	84.727
WP_013024599.1	PHI:8862	Salmonella_enterica	0	84.488
WP_170934917.1	PHI:6472	Escherichia_coli	0	84.455
WP_013025958.1	PHI:123208	Salmonella_enterica	0	84.362
WP_014606980.1	PHI:9315	Erwinia_amylovora	0	84.176
WP_014605266.1	PHI:2962	Edwardsiella_ictaluri	0	84.173
WP_013026233.1	PHI:7106_PHI:7393	Erwinia_amylovora	0	83.908
WP_014606593.1	PHI:8962	Klebsiella_pneumoniae	0	83.556
WP_014593322.1	PHI:9459	Salmonella_enterica	0	83.452
WP_014605697.1	PHI:9896	Escherichia_coli	0	83.358
WP_013026044.1	PHI:7520	Klebsiella_pneumoniae	0	82.887
WP_013026949.1	PHI:9161	Salmonella_enterica	0	82.527
WP_014593827.1	PHI:124019	Salmonella_enterica	0	82.119
WP_014604841.1	PHI:123652	Escherichia_coli	0	82.036
WP_014592998.1	PHI:7254	Erwinia_amylovora	0	81.943
WP_014605440.1	PHI:9198	Escherichia_coli	0	81.792
WP_014595166.1	PHI:11411	Klebsiella_pneumoniae	0	81.571
WP_014605678.1	PHI:8653	Escherichia_coli	0	81.122
WP_014605197.1	PHI:8968	Klebsiella_pneumoniae	0	80.952
WP_014604840.1	PHI:10051	Salmonella_enterica	0	80.672
WP_013024588.1	PHI:123649	Escherichia_coli	0	80.38
WP_014595076.1	PHI:124242	Escherichia_coli	0	80.094
WP_014333101.1	PHI:7949	Klebsiella_pneumoniae	0	80
WP_013027079.1	PHI:9150	Escherichia_coli	0	79.934
WP_014605301.1	PHI:12047	Salmonella_enterica	0	79.227
WP_165836184.1	PHI:10987	Escherichia_coli	0	79.027
WP_014606283.1	PHI:6269	Escherichia_coli	0	78.796
WP_014606903.1	PHI:6268_PHI:9897	Escherichia_coli	0	78.578
WP_014604617.1	PHI:7951	Klebsiella_pneumoniae	0	78.149
WP_014606532.1	PHI:10053	Salmonella_enterica	0	78.107
WP_013025630.1	PHI:11380	Salmonella_enterica	0	77.927
WP_014606173.1	PHI:123431	Salmonella_enterica	0	77.591
WP_014604920.1	PHI:6543	Salmonella_enterica	0	77.371
WP_013024679.1	PHI:8690	Citrobacter_rodentium	0	76.86
WP_014606142.1	PHI:9307	Erwinia_amylovora	0	76.791
WP_013026235.1	PHI:7101_PHI:7395	Erwinia_amylovora	0	76.358
WP_014604885.1	PHI:124212	Salmonella_enterica	0	76.22
WP_014607010.1	PHI:124154	Dickeya_solani	0	76.093
WP_044042294.1	PHI:5571_PHI:6366	Salmonella_enterica	0	76.023
WP_014593130.1	PHI:7528	Klebsiella_pneumoniae	0	75.974
WP_014605127.1	PHI:2961	Edwardsiella_ictaluri	0	75.833
WP_014605104.1	PHI:9151	Escherichia_coli	0	75.804
WP_013024887.1	PHI:9833	Xanthomonas_campestris	0	75.721
WP_013027836.1	PHI:2656	Salmonella_enterica	0	75.692
WP_014607002.1	PHI:4074	Serratia_marcescens	0	75.66
WP_029568857.1	PHI:6535	Escherichia_coli	0	75.559
WP_013026249.1	PHI:7103_PHI:7413	Erwinia_amylovora	0	75.49
WP_013026248.1	PHI:7090_PHI:7412	Erwinia_amylovora	0	75.248
WP_044042292.1	PHI:8574	Dickeya_dadantii	0	75.124
WP_014594083.1	PHI:2471	Erwinia_amylovora	0	75
WP_014605588.1	PHI:10991	Escherichia_coli	0	75
WP_013027471.1	PHI:10282	Staphylococcus_aureus	0	74.555
WP_014604906.1	PHI:7020	Escherichia_coli	0	74.498
WP_044042545.1	PHI:4563	Yersinia_pestis	0	74.275
WP_014606884.1	PHI:3610	Escherichia_coli	0	74.232
WP_014605218.1	PHI:9530	Klebsiella_pneumoniae	0	73.797
WP_041457564.1	PHI:5564_PHI:8654	Dickeya_dadantii	0	73.633
WP_014605030.1	PHI:6553	Salmonella_enterica	0	73.566
WP_013024845.1	PHI:9434	Salmonella_enterica	0	73.427
WP_014605382.1	PHI:10993	Escherichia_coli	0	73.14
WP_014593664.1	PHI:6448	Klebsiella_pneumoniae	0	73.037
WP_014595149.1	PHI:8575	Dickeya_dadantii	0	72.57
WP_014605125.1	PHI:7028	Escherichia_coli	0	72.5
WP_014594423.1	PHI:10380	Acinetobacter_baumannii	0	72.424
WP_041455905.1	PHI:10102	Salmonella_enterica	0	72.414
WP_013027227.1	PHI:10978	Escherichia_coli	0	72.363
WP_014605138.1	PHI:8581	Dickeya_dadantii	0	72.249
WP_014605377.1	PHI:9843	Vibrio_cholerae	0	71.608
WP_014605589.1	PHI:10992	Escherichia_coli	0	71.562
WP_013026975.1	PHI:10980	Escherichia_coli	0	70.913
WP_015700191.1	PHI:11187	Yersinia_pseudotuberculosis	0	70.824
WP_014605520.1	PHI:7087_PHI:7414	Erwinia_amylovora	0	70.404
WP_141118334.1	PHI:4108	Vibrio_cholerae	0	70.377
WP_014605742.1	PHI:5504	Cronobacter_turicensis	0	70.32
WP_014332989.1	PHI:11700	Pseudomonas_aeruginosa	0	70.172
WP_013024116.1	PHI:7860	Acinetobacter_baumannii	0	70.161
WP_013025266.1	PHI:11451	Erwinia_amylovora	0	70.024
WP_014606962.1	PHI:3942	Xanthomonas_campestris	0	70.023
WP_014607006.1	PHI:8644_PHI:8642	Erwinia_amylovora	0	69.82
WP_014606605.1	PHI:10312	Escherichia_coli	0	69.385
WP_014605027.1	PHI:3147	Glaesserella_parasuis	0	69.165
WP_014604775.1	PHI:7572	Klebsiella_pneumoniae	0	68.713
WP_013026073.1	PHI:4185	Yersinia_pestis	0	68.646
WP_014606268.1	PHI:123209	Salmonella_enterica	0	68.523
WP_014605388.1	PHI:2501	Erwinia_amylovora	0	68.023
WP_014605263.1	PHI:12149	Escherichia_coli	0	67.941
WP_014605209.1	PHI:7573	Yersinia_pestis	0	67.789
WP_014605661.1	PHI:11174	Escherichia_coli	0	67.546
WP_014605536.1	PHI:7092	Erwinia_amylovora	0	66.869
WP_013027624.1	PHI:124124	Yersinia_enterocolitica	0	66.778
WP_014594701.1	PHI:6543	Salmonella_enterica	0	66.593
WP_014593600.1	PHI:10101	Salmonella_enterica	0	66.588
WP_014605386.1	PHI:2500	Erwinia_amylovora	0	66.28
WP_014605528.1	PHI:7092	Erwinia_amylovora	0	65.865
WP_014605379.1	PHI:11247	Pseudomonas_aeruginosa	0	65.859
WP_014604875.1	PHI:2694	Pectobacterium_atrosepticum	0	65.421
WP_014605527.1	PHI:7392	Erwinia_amylovora	0	65.092
WP_013026947.1	PHI:123626	Xanthomonas_albilineans	0	64.945
WP_014606149.1	PHI:123210	Salmonella_enterica	0	64.826
WP_014606564.1	PHI:10985	Escherichia_coli	0	64.662
WP_014606132.1	PHI:3723	Salmonella_enterica	0	64.581
WP_014593685.1	PHI:4717	Pseudomonas_aeruginosa	0	64.508
WP_013024042.1	PHI:4189	Yersinia_pestis	0	64.407
WP_013025862.1	PHI:6985	Salmonella_enterica	0	64.388
WP_013026188.1	PHI:6982	Salmonella_enterica	0	64.299
WP_013026398.1	PHI:123641	Escherichia_coli	0	63.895
WP_013026484.1	PHI:3710	Pectobacterium_carotovorum	0	63.81
WP_013026526.1	PHI:11791	Ralstonia_solanacearum	0	63.789
WP_033765901.1	PHI:3725	Salmonella_enterica	0	63.395
WP_014606556.1	PHI:3950	Xanthomonas_campestris	0	63.294
WP_013024301.1	PHI:3085	Porphyromonas_gingivalis	0	63.218
WP_014594713.1	PHI:10714	Edwardsiella_tarda	0	62.883
WP_013024284.1	PHI:6941	Pseudomonas_aeruginosa	0	62.663
WP_014605980.1	PHI:3126_PHI:9305	Erwinia_amylovora	0	62.5
WP_014605265.1	PHI:123380	Salmonella_enterica	0	62.183
WP_014606087.1	PHI:10199	Escherichia_coli	0	62.177
WP_014595155.1	PHI:7630	Pseudomonas_aeruginosa	0	61.758
WP_014606575.1	PHI:6520	Legionella_pneumophila	0	61.684
WP_014605049.1	PHI:7225	Salmonella_enterica	0	61.538
WP_013027626.1	PHI:4712	Pseudomonas_aeruginosa	0	61.458
WP_014605659.1	PHI:6981	Salmonella_enterica	0	61.348
WP_014606763.1	PHI:123643	Escherichia_coli	0	61.29
WP_013025918.1	PHI:7577	Salmonella_enterica	0	61.103
WP_014605216.1	PHI:6384	Acinetobacter_baumannii	0	61.089
WP_014605991.1	PHI:7105	Erwinia_amylovora	0	61.087
WP_014605524.1	PHI:7095_PHI:7400	Erwinia_amylovora	0	61.059
WP_031283989.1	PHI:562	Salmonella_enterica	0	60.893
WP_014606734.1	PHI:9198	Escherichia_coli	0	60.603
WP_013026491.1	PHI:824_PHI:6838	Burkholderia_glumae	0	60.424
WP_014604828.1	PHI:11870	Edwardsiella_tarda	0	60.087
WP_014606137.1	PHI:6982	Salmonella_enterica	0	59.538
WP_014594167.1	PHI:123722	Paracidovorax_citrulli	0	59.352
WP_014606585.1	PHI:5240	Acinetobacter_baumannii	0	58.991
WP_014606103.1	PHI:6451	Klebsiella_pneumoniae	0	58.456
WP_014605287.1	PHI:124153	Dickeya_solani	0	57.856
WP_013025107.1	PHI:11576	Streptococcus_agalactiae	0	57.078
WP_014605565.1	PHI:123276	Proteus_mirabilis	0	57.021
WP_013026656.1	PHI:123788	Francisella_tularensis	0	56.753
WP_014605119.1	PHI:123788	Francisella_tularensis	0	56.662
WP_014333103.1	PHI:7953	Klebsiella_pneumoniae	0	56.648
WP_014606989.1	PHI:9840	Vibrio_cholerae	0	55.263
WP_014605655.1	PHI:9814	Ralstonia_solanacearum	0	54.915
WP_014604723.1	PHI:8042	Acinetobacter_baumannii	0	54.867
WP_013023934.1	PHI:10773	Staphylococcus_aureus	0	54.492
WP_014595079.1	PHI:6979	Salmonella_enterica	0	53.95
WP_014606873.1	PHI:6980	Salmonella_enterica	0	53.249
WP_014604818.1	PHI:8643	Erwinia_amylovora	0	52.632
WP_014605255.1	PHI:8507	Coxiella_burnetii	0	52.363
WP_014604834.1	PHI:7689	Helicobacter_pylori	0	51.859
WP_014604732.1	PHI:9177	Salmonella_enterica	0	51.163
WP_014605876.1	PHI:9356	Magnaporthe_oryzae	0	51.038

## Sheet: Xoo
Protein_ID	PHI_ID	Pathogen_Species	E-value	identity
WP_002806049.1	PHI:8676	Xanthomonas_citri	2.17e-59	100
WP_002808458.1	PHI:1144	Xanthomonas_oryzae	2.75e-167	100
WP_002811889.1	PHI:5062_PHI:9023	Xanthomonas_oryzae	6.73e-173	100
WP_002812972.1	PHI:3945	Xanthomonas_campestris	6.8e-101	100
WP_002813536.1	PHI:8983	Xanthomonas_oryzae	1.57e-94	100
WP_003467612.1	PHI:10732_PHI:123506	Xanthomonas_oryzae	7.97e-125	100
WP_003481884.1	PHI:2489	Xanthomonas_oryzae	1.06e-46	100
WP_003482986.1	PHI:5066	Xanthomonas_oryzae	6.63e-151	100
WP_003484370.1	PHI:123441	Xanthomonas_oryzae	4.41e-58	100
WP_003488188.1	PHI:8639	Xanthomonas_oryzae	9.18e-47	100
WP_010371538.1	PHI:9020	Xanthomonas_oryzae	9.48e-154	100
WP_011257073.1	PHI:9796	Xanthomonas_oryzae	2.46e-31	100
WP_011257081.1	PHI:10680	Xanthomonas_oryzae	0	100
WP_011257092.1	PHI:2738	Xanthomonas_oryzae	1.73e-90	100
WP_011257157.1	PHI:7970	Xanthomonas_oryzae	0	100
WP_011257290.1	PHI:7969	Xanthomonas_oryzae	2.35e-125	100
WP_011257351.1	PHI:7753	Xanthomonas_oryzae	8.34e-140	100
WP_011257588.1	PHI:9987	Xanthomonas_oryzae	1.61e-115	100
WP_011257594.1	PHI:6115_PHI:9009	Xanthomonas_oryzae	0	100
WP_011257665.1	PHI:9986	Xanthomonas_oryzae	0	100
WP_011257760.1	PHI:4099	Xanthomonas_oryzae	1.55e-81	100
WP_011257782.1	PHI:9002	Xanthomonas_oryzae	7.1e-93	100
WP_011257798.1	PHI:1142	Xanthomonas_oryzae	0	100
WP_011257806.1	PHI:9981	Xanthomonas_oryzae	0	100
WP_011257807.1	PHI:9980	Xanthomonas_oryzae	1.26e-161	100
WP_011257808.1	PHI:9979	Xanthomonas_oryzae	0	100
WP_011257812.1	PHI:9988	Xanthomonas_oryzae	0	100
WP_011257817.1	PHI:9001	Xanthomonas_oryzae	0	100
WP_011257949.1	PHI:8998	Xanthomonas_oryzae	2.92e-154	100
WP_011257976.1	PHI:4940	Xanthomonas_oryzae	7.74e-81	100
WP_011258239.1	PHI:2737	Xanthomonas_oryzae	5.07e-128	100
WP_011258294.1	PHI:8636	Xanthomonas_oryzae	1e-46	100
WP_011258508.1	PHI:8991	Xanthomonas_oryzae	1.25e-84	100
WP_011258527.1	PHI:7968	Xanthomonas_oryzae	0	100
WP_011258605.1	PHI:8995	Xanthomonas_oryzae	3.29e-171	100
WP_011258935.1	PHI:9982	Xanthomonas_oryzae	0	100
WP_011258940.1	PHI:7789	Xanthomonas_oryzae	2.34e-76	100
WP_011258942.1	PHI:9983	Xanthomonas_oryzae	0	100
WP_011259000.1	PHI:6109	Xanthomonas_oryzae	0	100
WP_011259043.1	PHI:8980	Xanthomonas_oryzae	4.88e-146	100
WP_011259197.1	PHI:2729	Xanthomonas_oryzae	0	100
WP_011259200.1	PHI:8985	Xanthomonas_oryzae	0	100
WP_011259218.1	PHI:8984	Xanthomonas_oryzae	7.39e-92	100
WP_011259222.1	PHI:6955	Xanthomonas_oryzae	0	100
WP_011259225.1	PHI:6959	Xanthomonas_oryzae	0	100
WP_011259226.1	PHI:6960	Xanthomonas_oryzae	1.54e-156	100
WP_011259310.1	PHI:4098	Xanthomonas_oryzae	0	100
WP_011259440.1	PHI:8974	Xanthomonas_oryzae	0	100
WP_011259605.1	PHI:10733_PHI:123505	Xanthomonas_oryzae	1.44e-124	100
WP_011259718.1	PHI:10488	Xanthomonas_oryzae	3.15e-105	100
WP_011259870.1	PHI:1138	Xanthomonas_oryzae	0	100
WP_011260102.1	PHI:8032	Xanthomonas_oryzae	1.96e-167	100
WP_011260314.1	PHI:6118	Xanthomonas_oryzae	0	100
WP_011260315.1	PHI:6117_PHI:9016_PHI:9017	Xanthomonas_oryzae	4.33e-103	100
WP_011260534.1	PHI:9014	Xanthomonas_oryzae	0	100
WP_011407249.1	PHI:7871	Xanthomonas_oryzae	0	100
WP_011407353.1	PHI:7899	Xanthomonas_oryzae	9.54e-138	100
WP_011407409.1	PHI:10178	Xanthomonas_oryzae	0	100
WP_011407618.1	PHI:7967	Xanthomonas_oryzae	0	100
WP_011408067.1	PHI:10490	Xanthomonas_oryzae	0	100
WP_011408068.1	PHI:10489	Xanthomonas_oryzae	2.09e-99	100
WP_011408679.1	PHI:6954	Xanthomonas_oryzae	1e-48	100
WP_011408681.1	PHI:6956	Xanthomonas_oryzae	0	100
WP_011408682.1	PHI:6958	Xanthomonas_oryzae	2.55e-158	100
WP_011408717.1	PHI:9985	Xanthomonas_oryzae	0	100
WP_011408744.1	PHI:8637	Xanthomonas_oryzae	1.46e-46	100
WP_011408840.1	PHI:4939	Xanthomonas_oryzae	0	100
WP_011408849.1	PHI:8975	Xanthomonas_oryzae	0	100
WP_011409239.1	PHI:1136	Xanthomonas_oryzae	2.86e-174	100
WP_011409313.1	PHI:9022	Xanthomonas_oryzae	2.65e-108	100
WP_011409323.1	PHI:7972	Xanthomonas_oryzae	1.09e-97	100
WP_011409485.1	PHI:9015	Xanthomonas_oryzae	2.19e-178	100
WP_011409653.1	PHI:9012_PHI:9013	Xanthomonas_oryzae	0	100
WP_011409794.1	PHI:9010	Xanthomonas_oryzae	1.42e-161	100
WP_012443593.1	PHI:10678	Xanthomonas_oryzae	0	100
WP_012444110.1	PHI:3894	Xanthomonas_oryzae	0	100
WP_012444117.1	PHI:6116	Xanthomonas_oryzae	0	100
WP_012444311.1	PHI:1141	Xanthomonas_oryzae	0	100
WP_012444318.1	PHI:123440	Xanthomonas_oryzae	0	100
WP_012444361.1	PHI:9025	Xanthomonas_oryzae	0	100
WP_012444424.1	PHI:9026	Xanthomonas_oryzae	2.76e-166	100
WP_012444508.1	PHI:8976	Xanthomonas_oryzae	0	100
WP_012444707.1	PHI:8977	Xanthomonas_oryzae	0	100
WP_012444725.1	PHI:6840	Xanthomonas_oryzae	0	100
WP_012444897.1	PHI:8979	Xanthomonas_oryzae	0	100
WP_012445068.1	PHI:6953	Xanthomonas_oryzae	0	100
WP_012445069.1	PHI:6957	Xanthomonas_oryzae	0	100
WP_012445072.1	PHI:6962	Xanthomonas_oryzae	0	100
WP_012445187.1	PHI:3895	Xanthomonas_oryzae	0	100
WP_012445273.1	PHI:8993	Xanthomonas_oryzae	0	100
WP_012445274.1	PHI:8992	Xanthomonas_oryzae	0	100
WP_012445389.1	PHI:8988	Xanthomonas_oryzae	8.75e-156	100
WP_012445724.1	PHI:11878	Xanthomonas_oryzae	0	100
WP_012445726.1	PHI:8996	Xanthomonas_oryzae	0	100
WP_012445785.1	PHI:3218	Xanthomonas_oryzae	0	100
WP_012445897.1	PHI:9989	Xanthomonas_oryzae	0	100
WP_012445946.1	PHI:8033	Xanthomonas_oryzae	0	100
WP_012446069.1	PHI:123089	Xanthomonas_oryzae	0	100
WP_012446193.1	PHI:9006	Xanthomonas_oryzae	6.64e-91	100
WP_012446194.1	PHI:9005	Xanthomonas_oryzae	0	100
WP_012446246.1	PHI:9004	Xanthomonas_oryzae	0	100
WP_012446364.1	PHI:9003	Xanthomonas_oryzae	0	100
WP_027703652.1	PHI:3883	Xanthomonas_oryzae	0	100
WP_033013168.1	PHI:9027_PHI:10487	Xanthomonas_oryzae	0	100
WP_041182149.1	PHI:6961	Xanthomonas_oryzae	0	100
WP_041182430.1	PHI:8982	Xanthomonas_oryzae	0	100
WP_041182609.1	PHI:9024	Xanthomonas_oryzae	0	100
WP_041182630.1	PHI:2718_PHI:6182_PHI:8171_PHI:8686_PHI:10681	Xanthomonas_oryzae	0	100
WP_041182817.1	PHI:8738	Xanthomonas_oryzae	0	100
WP_082356963.1	PHI:8994	Xanthomonas_oryzae	0	100
WP_171970775.1	PHI:9984	Xanthomonas_oryzae	0	100
WP_229002700.1	PHI:1140	Xanthomonas_oryzae	0	100
WP_027704223.1	PHI:1139	Xanthomonas_oryzae	0	99.833
WP_041182896.1	PHI:6839	Xanthomonas_oryzae	0	99.82
WP_011409018.1	PHI:8987	Xanthomonas_oryzae	0	99.803
WP_012445067.1	PHI:3219	Xanthomonas_oryzae	0	99.798
WP_171970787.1	PHI:11179	Xanthomonas_oryzae	0	99.798
WP_011409760.1	PHI:9011	Xanthomonas_oryzae	0	99.784
WP_012446314.1	PHI:1145	Xanthomonas_oryzae	0	99.781
WP_027704076.1	PHI:2446	Xanthomonas_oryzae	0	99.772
WP_027703305.1	PHI:1137	Xanthomonas_oryzae	0	99.762
WP_011259379.1	PHI:8978	Xanthomonas_oryzae	0	99.758
WP_115877346.1	PHI:6257	Xanthomonas_oryzae	0	99.703
WP_011258100.1	PHI:11054	Xanthomonas_campestris	0	99.684
WP_012444091.1	PHI:6371	Xanthomonas_oryzae	0	99.662
WP_011408848.1	PHI:123088	Xanthomonas_oryzae	0	99.654
WP_041182670.1	PHI:6225	Xanthomonas_oryzae	0	99.651
WP_027703307.1	PHI:1143	Xanthomonas_oryzae	0	99.625
WP_027703303.1	PHI:123439	Xanthomonas_oryzae	9.44e-177	99.588
WP_042465749.1	PHI:8750_PHI:9019	Xanthomonas_oryzae	1.56e-167	99.565
WP_041182591.1	PHI:9018	Xanthomonas_oryzae	6.91e-163	99.558
WP_011407833.1	PHI:2445	Xanthomonas_oryzae	5.54e-165	99.556
WP_011407616.1	PHI:6722	Xanthomonas_citri	0	99.554
WP_011257581.1	PHI:9008	Xanthomonas_oryzae	6.12e-157	99.541
WP_002806026.1	PHI:10726	Xanthomonas_campestris	4.69e-154	99.519
WP_041182538.1	PHI:123619	Xanthomonas_oryzae	2.22e-148	99.512
WP_041182767.1	PHI:8997	Xanthomonas_oryzae	8.91e-143	99.507
WP_011408675.1	PHI:3220_PHI:4649_PHI:8310	Xanthomonas_oryzae	0	99.499
WP_041182570.1	PHI:1146	Xanthomonas_oryzae	6.09e-143	99.485
WP_011407578.1	PHI:2470	Xanthomonas_oryzae	5.29e-133	99.474
WP_012444046.1	PHI:12183	Xanthomonas_oryzae	0	99.453
WP_011258919.1	PHI:8981	Xanthomonas_oryzae	1.03e-126	99.438
WP_011257342.1	PHI:7791	Xanthomonas_oryzae	0	99.293
WP_011259114.1	PHI:3412	Xanthomonas_citri	0	99.251
WP_027703518.1	PHI:8999	Xanthomonas_oryzae	3.06e-164	99.142
WP_002806565.1	PHI:8973	Xanthomonas_oryzae	1.3e-82	99.138
WP_115877355.1	PHI:6257	Xanthomonas_oryzae	0	99.112
WP_115877361.1	PHI:6257	Xanthomonas_oryzae	0	99.112
WP_027703393.1	PHI:8989	Xanthomonas_oryzae	5.71e-75	99.083
WP_033013597.1	PHI:9585	Xanthomonas_oryzae	0	98.952
WP_019302728.1	PHI:7314	Xanthomonas_oryzae	3.36e-62	98.936
WP_011257462.1	PHI:9172_PHI:11600	Xanthomonas_campestris	1.76e-63	98.889
WP_109181915.1	PHI:6257	Xanthomonas_oryzae	0	98.817
WP_115877382.1	PHI:6257	Xanthomonas_oryzae	0	98.817
WP_115877398.1	PHI:6257	Xanthomonas_oryzae	0	98.817
WP_115877390.1	PHI:6257	Xanthomonas_oryzae	0	98.813
WP_011258402.1	PHI:4147	Xanthomonas_citri	0	98.714
WP_011259203.1	PHI:4650	Xanthomonas_oryzae	7.98e-159	98.643
WP_012444934.1	PHI:6842	Xanthomonas_oryzae	1.27e-159	98.618
WP_012445938.1	PHI:9833	Xanthomonas_campestris	0	98.598
WP_011258712.1	PHI:2964	Xanthomonas_oryzae	0	98.582
WP_011257392.1	PHI:4651	Xanthomonas_oryzae	0	98.535
WP_115801888.1	PHI:6257	Xanthomonas_oryzae	0	98.521
WP_115877348.1	PHI:6257	Xanthomonas_oryzae	0	98.521
WP_115877352.1	PHI:6257	Xanthomonas_oryzae	0	98.521
WP_115877354.1	PHI:6257	Xanthomonas_oryzae	0	98.521
WP_129593104.1	PHI:6257	Xanthomonas_oryzae	0	98.521
WP_115877369.1	PHI:6257	Xanthomonas_oryzae	0	98.516
WP_011260495.1	PHI:12171	Xanthomonas_campestris	2.27e-166	98.261
WP_115877340.1	PHI:6257	Xanthomonas_oryzae	0	98.225
WP_115877358.1	PHI:6257	Xanthomonas_oryzae	0	98.225
WP_115877359.1	PHI:6257	Xanthomonas_oryzae	0	98.225
WP_115877362.1	PHI:6257	Xanthomonas_oryzae	0	98.225
WP_115877367.1	PHI:6257	Xanthomonas_oryzae	0	98.225
WP_115877383.1	PHI:6257	Xanthomonas_oryzae	0	98.225
WP_011259177.1	PHI:3885_PHI:8740	Xanthomonas_oryzae	0	98.199
WP_011259526.1	PHI:4145	Xanthomonas_citri	5.97e-115	98.16
WP_115862274.1	PHI:6257	Xanthomonas_oryzae	0	97.929
WP_115877370.1	PHI:6257	Xanthomonas_oryzae	0	97.929
WP_115877386.1	PHI:6257	Xanthomonas_oryzae	0	97.929
WP_027703842.1	PHI:8739	Xanthomonas_oryzae	0	97.885
WP_011258944.1	PHI:7790	Xanthomonas_oryzae	0	97.867
WP_012445937.1	PHI:7866	Xanthomonas_citri	0	97.813
WP_011257093.1	PHI:10677	Xanthomonas_oryzae	5.71e-99	97.81
WP_012444454.1	PHI:4144_PHI:4627	Xanthomonas_citri	0	97.802
WP_005913706.1	PHI:10421	Xanthomonas_campestris	4.13e-95	97.744
WP_011257986.1	PHI:12070	Xanthomonas_campestris	0	97.649
WP_011408222.1	PHI:9118	Xanthomonas_citri	1.25e-143	97.525
WP_027703402.1	PHI:3298	Xanthomonas_citri	0	97.482
WP_027703670.1	PHI:4588	Xanthomonas_oryzae	0	97.479
WP_011258228.1	PHI:3951	Xanthomonas_campestris	1.11e-103	97.222
WP_011408664.1	PHI:12174	Xanthomonas_campestris	0	97.105
WP_115877389.1	PHI:6257	Xanthomonas_oryzae	0	97.059
WP_011259480.1	PHI:124300	Xanthomonas_citri	0	96.854
WP_033013308.1	PHI:2699	Xanthomonas_citri	0	96.744
WP_033013645.1	PHI:4591	Xanthomonas_oryzae	0	96.403
WP_011257604.1	PHI:3259	Xanthomonas_campestris	8.32e-112	96.273
WP_011260344.1	PHI:3946	Xanthomonas_campestris	0	96.129
WP_012446235.1	PHI:3942	Xanthomonas_campestris	0	96.028
WP_011257091.1	PHI:123447	Xanthomonas_campestris	0	95.717
WP_011258884.1	PHI:3112	Xanthomonas_campestris	0	95.623
WP_011257072.1	PHI:6087	Xanthomonas_campestris	3.77e-110	95.513
WP_012445622.1	PHI:3943	Xanthomonas_campestris	0	95.509
WP_011260388.1	PHI:6630	Xanthomonas_citri	0	95.332
WP_011259030.1	PHI:3968	Xanthomonas_campestris	7.32e-87	95.238
WP_011408561.1	PHI:123869	Xanthomonas_campestris	0	95.192
WP_011257649.1	PHI:123734_PHI:123729	Xanthomonas_campestris	0	95.025
WP_011257076.1	PHI:4589	Xanthomonas_oryzae	1.97e-169	94.909
WP_012446099.1	PHI:3957	Xanthomonas_campestris	0	94.888
WP_012445573.1	PHI:3952	Xanthomonas_campestris	0	94.802
WP_011409581.1	PHI:3941	Xanthomonas_campestris	4.38e-136	94.764
WP_027703232.1	PHI:8855	Xanthomonas_campestris	3.68e-147	94.737
WP_011408182.1	PHI:3964	Xanthomonas_campestris	0	94.62
WP_229002670.1	PHI:6842	Xanthomonas_oryzae	6.49e-30	94.231
WP_011259772.1	PHI:3966	Xanthomonas_campestris	0	94.156
WP_011259476.1	PHI:3953	Xanthomonas_campestris	1.07e-129	94.149
WP_011408691.1	PHI:6224	Xanthomonas_oryzae	0	94.101
WP_012444023.1	PHI:3948	Xanthomonas_campestris	0	94.101
WP_041182764.1	PHI:2718_PHI:6182_PHI:8171_PHI:8686_PHI:10681	Xanthomonas_oryzae	0	93.964
WP_012443605.1	PHI:123449	Xanthomonas_campestris	0	93.593
WP_005914463.1	PHI:12175	Xanthomonas_campestris	1.79e-73	93.396
WP_027703881.1	PHI:3950	Xanthomonas_campestris	0	93.24
WP_011407626.1	PHI:6257	Xanthomonas_oryzae	0	93.169
WP_011259217.1	PHI:12168	Xanthomonas_campestris	0	93.148
WP_011259532.1	PHI:123626	Xanthomonas_albilineans	0	93.141
WP_012445961.1	PHI:3954	Xanthomonas_campestris	4.31e-144	92.991
WP_011258099.1	PHI:7824_PHI:123621	Xanthomonas_campestris	0	92.908
WP_115862280.1	PHI:6257	Xanthomonas_oryzae	0	92.896
WP_115877360.1	PHI:6257	Xanthomonas_oryzae	0	92.896
WP_115877364.1	PHI:6257	Xanthomonas_oryzae	0	92.896
WP_109182069.1	PHI:6257	Xanthomonas_oryzae	0	92.623
WP_109182089.1	PHI:6257	Xanthomonas_oryzae	0	92.623
WP_115877341.1	PHI:6257	Xanthomonas_oryzae	0	92.623
WP_115877343.1	PHI:6257	Xanthomonas_oryzae	0	92.623
WP_115877347.1	PHI:6257	Xanthomonas_oryzae	0	92.623
WP_115877350.1	PHI:6257	Xanthomonas_oryzae	0	92.623
WP_115877373.1	PHI:6257	Xanthomonas_oryzae	0	92.623
WP_012445331.1	PHI:12069	Xanthomonas_campestris	0	92.531
WP_011260372.1	PHI:3949	Xanthomonas_campestris	9.38e-166	92.481
WP_041182537.1	PHI:11903	Xanthomonas_campestris	0	92.105
WP_012444745.1	PHI:6257	Xanthomonas_oryzae	0	92.077
WP_115862279.1	PHI:6257	Xanthomonas_oryzae	0	92.077
WP_115877351.1	PHI:6257	Xanthomonas_oryzae	0	92.077
WP_115877380.1	PHI:6257	Xanthomonas_oryzae	0	92.077
WP_011409267.1	PHI:3955	Xanthomonas_campestris	1.99e-108	91.925
WP_041182663.1	PHI:5464_PHI:6433	Xanthomonas_citri	0	91.788
WP_422664626.1	PHI:2721_PHI:5500	Xanthomonas_oryzae	0	91.782
WP_011407999.1	PHI:4136	Xanthomonas_oryzae	2.13e-109	91.617
WP_041182760.1	PHI:2722	Xanthomonas_oryzae	0	91.593
WP_011408891.1	PHI:7780	Xanthomonas_campestris	5.73e-161	91.538
WP_041182662.1	PHI:2718_PHI:6182_PHI:8171_PHI:8686_PHI:10681	Xanthomonas_oryzae	0	91.497
WP_041182673.1	PHI:5462_PHI:6185_PHI:6434_PHI:11134	Xanthomonas_citri	0	91.065
WP_011407593.1	PHI:123733_PHI:123728	Xanthomonas_campestris	2.28e-117	90.643
WP_041182758.1	PHI:2721_PHI:5500	Xanthomonas_oryzae	0	90.593
WP_041182665.1	PHI:2721_PHI:5500	Xanthomonas_oryzae	0	90.435
WP_011260801.1	PHI:3947	Xanthomonas_campestris	0	90.373
WP_041182651.1	PHI:2722	Xanthomonas_oryzae	0	90.257
WP_041182917.1	PHI:3282	Xanthomonas_campestris	0	90.12
WP_041182730.1	PHI:4870	Xanthomonas_campestris	0	89.942
WP_011259692.1	PHI:6664	Xanthomonas_campestris	0	89.773
WP_181714015.1	PHI:7781	Xanthomonas_campestris	0	89.63
WP_011260081.1	PHI:7945	Xanthomonas_campestris	0	89.457
WP_041182674.1	PHI:2721_PHI:5500	Xanthomonas_oryzae	0	89.107
WP_200898173.1	PHI:2718_PHI:6182_PHI:8171_PHI:8686_PHI:10681	Xanthomonas_oryzae	0	88.753
WP_041182762.1	PHI:7177	Xanthomonas_citri	0	88.521
WP_012445810.1	PHI:10555	Xanthomonas_citri	0	88.456
WP_011257610.1	PHI:9168	Xanthomonas_campestris	9.32e-143	88.158
WP_011408351.1	PHI:5084	Stenotrophomonas_maltophilia	2.03e-84	88.148
WP_012443777.1	PHI:4135	Xanthomonas_oryzae	0	87.784
WP_011259695.1	PHI:6665	Xanthomonas_campestris	0	87.679
WP_041182565.1	PHI:2718_PHI:6182_PHI:8171_PHI:8686_PHI:10681	Xanthomonas_oryzae	0	87.555
WP_011257436.1	PHI:3283	Xanthomonas_campestris	0	87.438
WP_012444519.1	PHI:2722	Xanthomonas_oryzae	0	87.422
WP_011259451.1	PHI:7059_PHI:8361_PHI:8453	Xanthomonas_campestris	0	86.777
WP_011257107.1	PHI:3958	Xanthomonas_campestris	0	86.598
WP_011258216.1	PHI:11599	Xanthomonas_campestris	9.98e-69	86.555
WP_011257071.1	PHI:4594	Xanthomonas_oryzae	0	86.446
WP_012445482.1	PHI:8921	Xanthomonas_axonopodis	9.88e-151	86.325
WP_011407465.1	PHI:2412	Xanthomonas_campestris	0	86.15
WP_041182603.1	PHI:9167	Xanthomonas_campestris	0	86.025
WP_075242605.1	PHI:3965	Xanthomonas_campestris	0	85.647
WP_041182799.1	PHI:7255	Xanthomonas_campestris	0	85.401
WP_011260026.1	PHI:11120	Bordetella_pertussis	2.94e-72	85.246
WP_011257245.1	PHI:7645	Xanthomonas_campestris	0	85.174
WP_011260376.1	PHI:3963	Xanthomonas_campestris	1.14e-141	85.068
WP_011257146.1	PHI:9171	Xanthomonas_campestris	0	85.063
WP_041182757.1	PHI:9169	Xanthomonas_campestris	0	84.123
WP_012444370.1	PHI:4134	Xanthomonas_oryzae	5.86e-157	84.074
WP_012446271.1	PHI:5406	Xanthomonas_campestris	4.34e-142	84.052
WP_027703873.1	PHI:7458	Xanthomonas_campestris	3.7e-131	83.562
WP_041182612.1	PHI:4134	Xanthomonas_oryzae	1.83e-124	83.417
WP_011258280.1	PHI:4134	Xanthomonas_oryzae	1.37e-158	83.333
WP_011409308.1	PHI:3937	Xanthomonas_albilineans	0	83.333
WP_012444862.1	PHI:9166	Xanthomonas_campestris	7.35e-91	83.133
WP_075239627.1	PHI:5240	Acinetobacter_baumannii	2.01e-06	82.353
WP_011257448.1	PHI:3959	Xanthomonas_campestris	1.36e-174	81.605
WP_012445066.1	PHI:2494	Xanthomonas_campestris	1.78e-61	79.661
WP_011259698.1	PHI:6662	Xanthomonas_campestris	0	79.558
WP_200898173.1	PHI:2718_PHI:6182_PHI:8171_PHI:8686_PHI:10681	Xanthomonas_oryzae	0	78.863
WP_011257411.1	PHI:5405	Xanthomonas_campestris	6.28e-104	78.61
WP_002811076.1	PHI:124344	Klebsiella_pneumoniae	3.8e-48	78.261
WP_027703724.1	PHI:3663	Xylella_fastidiosa	0	77.724
WP_011258994.1	PHI:123555	Xanthomonas_campestris	9.03e-66	77.236
WP_011408569.1	PHI:7779	Xanthomonas_campestris	0	76.982
WP_012445669.1	PHI:11070	Ralstonia_solanacearum	0	74.837
WP_171970805.1	PHI:7778	Xanthomonas_campestris	0	74.829
WP_027703764.1	PHI:2688	Xanthomonas_campestris	0	74.78
WP_027703574.1	PHI:123627	Xanthomonas_albilineans	6.76e-157	74.667
WP_011409041.1	PHI:2937	Xylella_fastidiosa	0	74.38
WP_027703765.1	PHI:124240	Xylella_fastidiosa	1.08e-119	74.167
WP_011260030.1	PHI:10282	Staphylococcus_aureus	0	73.3
WP_005915027.1	PHI:11023	Actinobacillus_pleuropneumoniae	1.81e-43	72.826
WP_011408257.1	PHI:2936	Xylella_fastidiosa	3.12e-98	71.739
WP_011408884.1	PHI:10380	Acinetobacter_baumannii	5.38e-178	71.341
WP_011259464.1	PHI:6594	Pseudomonas_syringae	0	70.292
WP_012443686.1	PHI:5388	Xanthomonas_citri	0.000671	70
WP_011407916.1	PHI:10595	Pectobacterium_carotovorum	0	69.988
WP_011257837.1	PHI:11030	Yersinia_pestis	0	69.587
WP_011409125.1	PHI:123321	Pseudomonas_syringae	3.18e-132	69.291
WP_011258903.1	PHI:6274	Pseudomonas_aeruginosa	4.14e-82	68.452
WP_178380551.1	PHI:10662	Ralstonia_solanacearum	0	68.323
WP_027703472.1	PHI:7099_PHI:7408	Erwinia_amylovora	0	68.136
WP_011260263.1	PHI:2962	Edwardsiella_ictaluri	0	68.029
WP_012446097.1	PHI:7634	Pseudomonas_aeruginosa	3.55e-143	67.698
WP_011260598.1	PHI:8884	Ralstonia_solanacearum	1.6e-178	67.614
WP_011260034.1	PHI:7860	Acinetobacter_baumannii	0	67.56
WP_094187837.1	PHI:6663	Xanthomonas_campestris	8.46e-154	67.435
WP_011407660.1	PHI:5271	Ralstonia_solanacearum	7.76e-111	67.339
WP_011259355.1	PHI:11721	Pseudomonas_aeruginosa	0	67.076
WP_011408447.1	PHI:124345	Klebsiella_pneumoniae	8e-41	67.033
WP_370528513.1	PHI:3165	Pseudomonas_cichorii	3.74e-129	66.023
WP_229002763.1	PHI:5127	Ralstonia_solanacearum	2.1e-37	65.934
WP_012443706.1	PHI:7948	Klebsiella_pneumoniae	6.55e-139	65.58
WP_011408532.1	PHI:822	Zymoseptoria_tritici	4.39e-120	65.462
WP_370528312.1	PHI:3165	Pseudomonas_cichorii	8.82e-128	65.251
WP_011407485.1	PHI:124161	Ralstonia_solanacearum	1.51e-58	65.248
WP_012445261.1	PHI:7979	Pseudomonas_aeruginosa	1.42e-114	65.217
WP_012444909.1	PHI:4966	Zymoseptoria_tritici	0	65.159
WP_011259314.1	PHI:9968	Bacillus_cereus	1.92e-95	65
WP_012445687.1	PHI:7575	Salmonella_enterica	0	64.957
WP_011260494.1	PHI:9152	Escherichia_coli	1.2e-126	64.504
WP_011259696.1	PHI:2938	Xylella_fastidiosa	1.13e-176	64.474
WP_011260602.1	PHI:3085	Porphyromonas_gingivalis	0	64.176
WP_012444323.1	PHI:8653	Escherichia_coli	5.1e-178	64.07
WP_011258110.1	PHI:7630	Pseudomonas_aeruginosa	0	64.066
WP_011259733.1	PHI:3878	Salmonella_enterica	0	64.017
WP_011260764.1	PHI:7742	Salmonella_enterica	0	63.812
WP_011409400.1	PHI:3277	Aspergillus_fumigatus	1.24e-175	63.76
WP_011409795.1	PHI:9838	Vibrio_cholerae	0	63.608
WP_011260615.1	PHI:2644	Salmonella_enterica	1.83e-49	62.963
WP_024711387.1	PHI:7098_PHI:7409	Erwinia_amylovora	9.5e-76	62.805
WP_011260819.1	PHI:9229	Escherichia_coli	0	62.697
WP_011409528.1	PHI:5042	Pseudomonas_aeruginosa	0	62.676
WP_011409738.1	PHI:10163	Burkholderia_thailandensis	7.86e-60	62.319
WP_010367104.1	PHI:7130	Salmonella_enterica	1.78e-66	62.092
WP_012445256.1	PHI:11941	Pseudomonas_savastanoi	8.26e-85	61.702
WP_011407952.1	PHI:6894	Salmonella_enterica	6.37e-112	61.538
WP_011260111.1	PHI:8573	Dickeya_dadantii	0	61.507
WP_011260490.1	PHI:7474	Pseudomonas_aeruginosa	1.34e-67	61.438
WP_181714059.1	PHI:123790	Francisella_tularensis	7.17e-93	61.261
WP_011258889.1	PHI:8579	Dickeya_dadantii	0	61.191
WP_027703624.1	PHI:10647	Pseudomonas_aeruginosa	4.97e-58	61.039
WP_012446024.1	PHI:2625_PHI:9416	Salmonella_enterica	0	60.93
WP_012445176.1	PHI:9334	Citrobacter_rodentium	8.34e-119	60.7
WP_011407443.1	PHI:7511	Klebsiella_pneumoniae	6.54e-101	60.643
WP_002802373.1	PHI:6420	Salmonella_enterica	2.03e-83	60.638
WP_011260670.1	PHI:9055	Magnaporthe_oryzae	1.35e-154	60.484
WP_011260331.1	PHI:6492	Acinetobacter_baumannii	1.33e-133	60.256
WP_011258210.1	PHI:6893_PHI:10099	Salmonella_enterica	0	59.96
WP_012444763.1	PHI:6472	Escherichia_coli	0	59.936
WP_012446140.1	PHI:6520	Legionella_pneumophila	0	59.916
WP_012444496.1	PHI:7106_PHI:7393	Erwinia_amylovora	0	59.556
WP_011259233.1	PHI:6995	Pseudomonas_aeruginosa	7.19e-170	59.427
WP_011259432.1	PHI:9479	Pseudomonas_aeruginosa	1.98e-122	59.398
WP_011257088.1	PHI:9184	Bordetella_bronchiseptica	6.36e-176	59.251
WP_099051307.1	PHI:3165	Pseudomonas_cichorii	5.17e-126	59.233
WP_011258743.1	PHI:10485	Pseudomonas_aeruginosa	1.7e-146	58.839
WP_012444593.1	PHI:4108	Vibrio_cholerae	0	58.59
WP_012444193.1	PHI:5240	Acinetobacter_baumannii	0	58.534
WP_012445783.1	PHI:124210	Burkholderia_pseudomallei	2.11e-124	58.462
WP_012444608.1	PHI:9479	Pseudomonas_aeruginosa	7.78e-121	58.291
WP_027703786.1	PHI:3660	Xylella_fastidiosa	0	58.105
WP_012446142.1	PHI:12232	Pseudomonas_aeruginosa	5.61e-108	58.033
WP_011257623.1	PHI:10773	Staphylococcus_aureus	0	58.02
WP_011407775.1	PHI:124230	Salmonella_enterica	2.46e-169	58.019
WP_011259431.1	PHI:9479	Pseudomonas_aeruginosa	7.53e-118	57.935
WP_011259068.1	PHI:852	Burkholderia_glumae	0	57.758
WP_010381556.1	PHI:11383	Salmonella_enterica	4.22e-82	57.754
WP_012445544.1	PHI:2517	Aspergillus_fumigatus	1.21e-156	57.743
WP_012445278.1	PHI:8570	Dickeya_dadantii	2.39e-155	57.682
WP_011259748.1	PHI:445	Fusarium_graminearum	7.04e-176	57.656
WP_011259851.1	PHI:123320	Pseudomonas_syringae	1.11e-18	57.576
WP_011260725.1	PHI:11043	Pseudomonas_aeruginosa	3.08e-139	57.459
WP_012444307.1	PHI:2961	Edwardsiella_ictaluri	0	57.39
WP_011260249.1	PHI:4712	Pseudomonas_aeruginosa	0	57.375
WP_041182888.1	PHI:9479	Pseudomonas_aeruginosa	1.08e-117	57.179
WP_011260297.1	PHI:3448	Klebsiella_pneumoniae	7.24e-160	56.724
WP_012443863.1	PHI:10717	Clostridioides_difficile	1.82e-145	56.712
WP_011260204.1	PHI:11601	Fusarium_graminearum	6.95e-178	56.674
WP_002811712.1	PHI:1599	Fusarium_graminearum	8.92e-42	56.452
WP_011408895.1	PHI:11234	Streptococcus_suis	4.48e-166	56.393
WP_011258734.1	PHI:4218	Escherichia_coli	3.28e-60	56.25
WP_012444706.1	PHI:124002	Citrobacter_rodentium	8.19e-112	55.903
WP_011259356.1	PHI:11722	Pseudomonas_aeruginosa	1.21e-73	55.882
WP_011257968.1	PHI:123789	Francisella_tularensis	3.65e-83	55.869
WP_011258079.1	PHI:3091	Pantoea_stewartii	7.68e-52	55.797
WP_011259712.1	PHI:11576	Streptococcus_agalactiae	0	55.622
WP_011260104.1	PHI:11743	Pseudomonas_aeruginosa	0	55.425
WP_011408841.1	PHI:6536	Escherichia_coli	3.45e-56	55.414
WP_011409260.1	PHI:4732	Francisella_tularensis	3.26e-124	55.238
WP_011258007.1	PHI:123788	Francisella_tularensis	0	54.532
WP_012443690.1	PHI:7572	Klebsiella_pneumoniae	1.98e-180	54.473
WP_011260052.1	PHI:11745	Pseudomonas_aeruginosa	1.93e-96	54.4
WP_012445523.1	PHI:501	Saccharomyces_cerevisiae	2.5e-46	54.248
WP_041182748.1	PHI:10922	Klebsiella_pneumoniae	3.51e-98	54.196
WP_011257836.1	PHI:6206	Beauveria_bassiana	4.98e-46	54.135
WP_027703258.1	PHI:8042	Acinetobacter_baumannii	2.21e-170	54.12
WP_012446156.1	PHI:4717	Pseudomonas_aeruginosa	1.95e-149	53.938
WP_012444903.1	PHI:11150	Pectobacterium_atrosepticum	0	53.577
WP_012444601.1	PHI:9479	Pseudomonas_aeruginosa	2.62e-153	53.551
WP_012444621.1	PHI:124086	Staphylococcus_aureus	1.03e-68	53.431
WP_011258732.1	PHI:10608	Pseudomonas_aeruginosa	0	53.422
WP_011259727.1	PHI:11377	Salmonella_enterica	2.45e-75	53.403
WP_011259176.1	PHI:6447	Klebsiella_pneumoniae	2.33e-157	53.364
WP_011407585.1	PHI:9308	Erwinia_amylovora	0	53.115
WP_011260487.1	PHI:7999	Pseudomonas_aeruginosa	0	53.098
WP_012445296.1	PHI:10783	Pseudomonas_aeruginosa	1.56e-48	53.086
WP_011260168.1	PHI:10160	Acinetobacter_baumannii	3.62e-84	52.988
WP_027704036.1	PHI:10934	Burkholderia_pseudomallei	2.25e-37	52.941
WP_033013495.1	PHI:9479	Pseudomonas_aeruginosa	7.83e-153	52.907
WP_011408975.1	PHI:123526	Beauveria_bassiana	2.84e-31	52.885
WP_005910819.1	PHI:877	Magnaporthe_oryzae	2.54e-131	52.806
WP_011259891.1	PHI:11380	Salmonella_enterica	0	52.802
WP_011260733.1	PHI:10162	Burkholderia_thailandensis	3.05e-46	52.414
WP_011409076.1	PHI:7131	Salmonella_enterica	1.8e-49	52.258
WP_012446112.1	PHI:11622_PHI:11623	Pseudomonas_aeruginosa	1.12e-131	51.918
WP_011260694.1	PHI:2417	Vibrio_cholerae	1.48e-80	51.709
WP_011259522.1	PHI:6187	Salmonella_enterica	4.56e-59	51.659
WP_200898180.1	PHI:8731	Salmonella_enterica	0	51.627
WP_011260225.1	PHI:10612	Acinetobacter_baumannii	9.58e-118	51.505
WP_041182650.1	PHI:5233	Magnaporthe_oryzae	1.65e-105	51.411
WP_011257719.1	PHI:8580	Dickeya_dadantii	0	51.316
WP_027703427.1	PHI:8850	Burkholderia_glumae	8.78e-106	51.244
WP_011408097.1	PHI:4038	Staphylococcus_aureus	0	51.152
WP_011258626.1	PHI:3662	Xylella_fastidiosa	0	51.043
WP_011259009.1	PHI:2153_PHI:2356	Magnaporthe_oryzae	3.36e-60	50.909
WP_011408582.1	PHI:124212	Salmonella_enterica	4.16e-107	50.751
WP_011260049.1	PHI:9821	Listeria_monocytogenes	2.76e-122	50.562
WP_011258178.1	PHI:3660	Xylella_fastidiosa	0	50.558
WP_012444279.1	PHI:8850	Burkholderia_glumae	2.41e-104	50.508
WP_011257434.1	PHI:7662	Salmonella_enterica	5.08e-70	50.463
WP_011259872.1	PHI:6555	Aspergillus_fumigatus	0	50.449
WP_011408462.1	PHI:8587	Enterococcus_faecalis	9.51e-127	50.348
WP_003483093.1	PHI:10827	Agrobacterium_tumefaciens	1.76e-46	50.336
WP_011258691.1	PHI:3784	Pseudomonas_aeruginosa	1.46e-112	50.299
WP_075239054.1	PHI:1141	Xanthomonas_oryzae	6.35e-62	50.262
WP_012445828.1	PHI:3126_PHI:9305	Erwinia_amylovora	7.4e-131	50.128
WP_011257965.1	PHI:9697	Aeromonas_hydrophila	4.41e-11	50
WP_012445305.1	PHI:1141	Xanthomonas_oryzae	0	50

## Sheet: GY78-10
Protein_ID	PHI_ID	Pathogen_Species	E-value	identity(%)
GE000910	PHI:12256	Pantoea_stewartii	3.2e-120	100
GE002559	PHI:7161	Erwinia_amylovora	3.39e-38	100
GE003057	PHI:2685	Salmonella_enterica	4.65e-177	99.58
GE003028	PHI:6616	Klebsiella_pneumoniae	1.62e-158	99.52
GE002951	PHI:10577	Pectobacterium_carotovorum	7.6e-68	98.98
GE001736	PHI:7262	Salmonella_enterica	4.12e-45	98.55
GE002299	PHI:9311	Erwinia_amylovora	1.08e-55	96.47
GE002176	PHI:2499_PHI:4479	Erwinia_amylovora	5.83e-151	96.28
GE002575	PHI:3336	Erwinia_amylovora	0	96.06
GE001294	PHI:124344	Klebsiella_pneumoniae	2.77e-66	95.92
GE003261	PHI:9309	Erwinia_amylovora	0	95.63
GE003567	PHI:3074	Edwardsiella_tarda	1.6e-57	95.56
GE002416	PHI:2680	Salmonella_enterica	2.89e-136	95.29
GE001833	PHI:6361	Pantoea_ananatis	0	95.25
GE000571	PHI:7160	Erwinia_amylovora	0	95.03
GE003231	PHI:3092	Pantoea_stewartii	0	94.75
GE000382	PHI:6508	Salmonella_enterica	3.19e-107	94.7
GE002911	PHI:9566	Pantoea_ananatis	7.23e-70	94.23
GE000683	PHI:7263	Salmonella_enterica	4.62e-44	94.2
GE003234	PHI:9316	Erwinia_amylovora	0	94.06
GE002365	PHI:9306	Erwinia_amylovora	0	93.65
GE000924	PHI:2673	Salmonella_enterica	3.05e-63	93.62
GE003242	PHI:2695	Pectobacterium_atrosepticum	9.42e-72	93.33
GE001899	PHI:12255	Pantoea_stewartii	8.92e-148	92.89
GE003265	PHI:8512_PHI:8688_PHI:123999	Citrobacter_rodentium	3.03e-145	92.67
GE002217	PHI:9317	Erwinia_amylovora	0	92.48
GE001314	PHI:10106	Salmonella_enterica	6.75e-47	92.31
GE003315	PHI:123920	Escherichia_coli	0	92.17
GE002386	PHI:12253	Pantoea_stewartii	3.01e-111	92.12
GE002410	PHI:3724	Salmonella_enterica	5.01e-150	92.04
GE000272	PHI:6532_PHI:124163	Escherichia_coli	5.2e-166	92.02
GE003239	PHI:9325	Erwinia_amylovora	0	91.92
GE002086	PHI:2652	Klebsiella_pneumoniae	1.27e-127	91.71
GE000712	PHI:9327	Erwinia_amylovora	0	91.7
GE001651	PHI:9321	Erwinia_amylovora	0	91.67
GE003486	PHI:2644	Salmonella_enterica	1.29e-71	91.67
GE001152	PHI:7099_PHI:7408	Erwinia_amylovora	0	91.58
GE000354	PHI:3135	Yersinia_pseudotuberculosis	7.8e-160	91.34
GE000569	PHI:3040	Salmonella_enterica	1.29e-143	91.3
GE001571	PHI:4876_PHI:7248	Escherichia_coli	5.72e-171	91.2
GE000720	PHI:11509	Salmonella_enterica	6.41e-98	91.1
GE003621	PHI:3091	Pantoea_stewartii	1.71e-103	90.91
GE000529	PHI:123534	Salmonella_enterica	8.41e-158	90.83
GE000741	PHI:7964	Escherichia_coli	0	90.8
GE003216	PHI:9318	Erwinia_amylovora	0	90.66
GE003509	PHI:2479	Pectobacterium_carotovorum	0	90.54
GE003524	PHI:9326	Erwinia_amylovora	0	90.52
GE001315	PHI:3134	Yersinia_pseudotuberculosis	0	90.43
GE001309	PHI:6894	Salmonella_enterica	3e-170	90.32
GE001421	PHI:6449	Klebsiella_pneumoniae	0	90.12
GE000904	PHI:8569	Dickeya_dadantii	0	90.11
GE001824	PHI:8732_PHI:10049	Salmonella_enterica	8.07e-83	89.92
GE002111	PHI:11383	Salmonella_enterica	2.59e-130	89.84
GE000124	PHI:2459	Erwinia_amylovora	0	89.8
GE000123	PHI:3878	Salmonella_enterica	0	89.77
GE003325	PHI:7742	Salmonella_enterica	0	89.77
GE003056	PHI:2686	Salmonella_enterica	0	89.73
GE000960	PHI:3676_PHI:3682	Erwinia_amylovora	1.2e-33	89.09
GE001742	PHI:124002	Citrobacter_rodentium	0	89.08
GE002300	PHI:9312	Erwinia_amylovora	0	88.7
GE003238	PHI:9322	Erwinia_amylovora	0	88.56
GE003475	PHI:124230	Salmonella_enterica	0	88.55
GE000025	PHI:7081_PHI:7443	Erwinia_amylovora	0	88.5
GE003324	PHI:11030	Yersinia_pestis	0	88.47
GE003571	PHI:9313	Erwinia_amylovora	0	88.35
GE000089	PHI:2906_PHI:3673_PHI:3679	Erwinia_amylovora	0	88.34
GE002048	PHI:5109	Salmonella_enterica	0	88.29
GE000742	PHI:7965	Escherichia_coli	1.8e-162	88.24
GE003030	PHI:3126_PHI:9305	Erwinia_amylovora	0	88.12
GE002208	PHI:123168	Salmonella_enterica	0	87.94
GE000366	PHI:9152	Escherichia_coli	0	87.88
GE003440	PHI:11376	Salmonella_enterica	2.55e-136	87.86
GE003747	PHI:10046	Salmonella_enterica	0	87.85
GE002924	PHI:10537	Citrobacter_rodentium	1.16e-99	87.82
GE003371	PHI:123166	Salmonella_enterica	9.06e-157	87.82
GE000631	PHI:11418	Salmonella_enterica	2.51e-109	87.81
GE003357	PHI:9436	Salmonella_enterica	6.69e-172	87.78
GE000321	PHI:2672	Salmonella_enterica	0	87.69
GE001151	PHI:7098_PHI:7409	Erwinia_amylovora	7.53e-110	87.5
GE000913	PHI:6447	Klebsiella_pneumoniae	0	87.47
GE000704	PHI:124243	Escherichia_coli	0	87.45
GE000316	PHI:8964	Klebsiella_pneumoniae	0	87.26
GE000894	PHI:10536	Citrobacter_rodentium	5.84e-158	87.19
GE002400	PHI:9320	Erwinia_amylovora	0	87.11
GE002591	PHI:9323	Erwinia_amylovora	0	87.04
GE002906	PHI:2625_PHI:9416	Salmonella_enterica	0	87.04
GE003366	PHI:9308	Erwinia_amylovora	0	87.03
GE003581	PHI:9310	Erwinia_amylovora	0	86.86
GE001415	PHI:10048	Salmonella_enterica	0	86.83
GE003423	PHI:10919	Erwinia_amylovora	0	86.73
GE000596	PHI:2469	Erwinia_amylovora	0	86.64
GE002497	PHI:3675_PHI:3681	Erwinia_amylovora	9.74e-67	86.61
GE000756	PHI:10905	Citrobacter_rodentium	0	86.54
GE000294	PHI:8577	Dickeya_dadantii	0	86.51
GE003059	PHI:7131	Salmonella_enterica	9.31e-97	86.45
GE000088	PHI:3674_PHI:3680	Erwinia_amylovora	1.39e-57	86.32
GE003525	PHI:9315	Erwinia_amylovora	0	86.3
GE001607	PHI:7657	Salmonella_enterica	3.84e-130	86.18
GE001308	PHI:6893_PHI:10099	Salmonella_enterica	0	86.15
GE003266	PHI:8513_PHI:8689_PHI:124000	Citrobacter_rodentium	0	86.12
GE001821	PHI:8731	Salmonella_enterica	0	86.06
GE002355	PHI:11759	Escherichia_coli	0	86.05
GE002570	PHI:10513	Escherichia_coli	0	85.83
GE002428	PHI:4218	Escherichia_coli	1.53e-106	85.63
GE004005	PHI:10084	Salmonella_enterica	1.24e-176	85.61
GE000607	PHI:6472	Escherichia_coli	0	85.58
GE001980	PHI:12254	Pantoea_stewartii	0	85.53
GE000402	PHI:9334	Citrobacter_rodentium	1.43e-172	85.39
GE001130	PHI:7528	Klebsiella_pneumoniae	0	85.31
GE003629	PHI:9229	Escherichia_coli	0	85.27
GE000997	PHI:560	Salmonella_enterica	3.88e-139	85.25
GE001825	PHI:6461	Salmonella_enterica	0	85.1
GE003631	PHI:9227	Escherichia_coli	0	85.1
GE001126	PHI:7533	Klebsiella_pneumoniae	0	85.08
GE002493	PHI:10595	Pectobacterium_carotovorum	0	85.06
GE003297	PHI:7662	Salmonella_enterica	8.99e-139	84.98
GE001834	PHI:8572	Dickeya_dadantii	8.24e-119	84.97
GE001790	PHI:11149	Pectobacterium_atrosepticum	9.66e-133	84.91
GE000317	PHI:8862	Salmonella_enterica	0	84.77
GE002934	PHI:124123	Yersinia_enterocolitica	0	84.62
GE001665	PHI:123208	Salmonella_enterica	0	84.57
GE001740	PHI:4175	Dickeya_solani	5.29e-167	84.41
GE000588	PHI:11219	Salmonella_enterica	1.99e-41	84.29
GE000318	PHI:8962	Klebsiella_pneumoniae	0	83.94
GE001100	PHI:9465	Salmonella_enterica	1.71e-137	83.78
GE002905	PHI:12252	Pantoea_stewartii	3.17e-91	83.67
GE000921	PHI:9459	Salmonella_enterica	0	83.57
GE000087	PHI:3133	Yersinia_pseudotuberculosis	3.78e-96	83.54
GE000109	PHI:7130	Salmonella_enterica	5.18e-99	83.54
GE002394	PHI:2962	Edwardsiella_ictaluri	0	83.45
GE002598	PHI:9161	Salmonella_enterica	0	83.33
GE003034	PHI:11417	Salmonella_enterica	2.98e-108	83.16
GE002479	PHI:8968	Klebsiella_pneumoniae	0	83.08
GE002571	PHI:10512	Escherichia_coli	0	83
GE001167	PHI:7106_PHI:7393	Erwinia_amylovora	0	82.99
GE002094	PHI:9198	Escherichia_coli	0	82.84
GE001754	PHI:7520	Klebsiella_pneumoniae	0	82.68
GE002016	PHI:11381	Salmonella_enterica	0	82.66
GE003241	PHI:8570	Dickeya_dadantii	0	82.6
GE001830	PHI:6536	Escherichia_coli	1.41e-95	82.32
GE003083	PHI:10051	Salmonella_enterica	0	82.14
GE001154	PHI:3408	Pantoea_ananatis	6.97e-93	81.88
GE002193	PHI:8937	Pseudomonas_aeruginosa	1.14e-107	81.82
GE001743	PHI:9896	Escherichia_coli	0	81.75
GE002323	PHI:12047	Salmonella_enterica	0	81.56
GE000068	PHI:6420	Salmonella_enterica	9.36e-117	81.38
GE001789	PHI:8653	Escherichia_coli	0	81.38
GE000130	PHI:11411	Klebsiella_pneumoniae	0	81.27
GE001799	PHI:11006	Escherichia_coli	2.2e-149	81.15
GE001606	PHI:7658	Salmonella_enterica	6.05e-37	81.08
GE000315	PHI:8965	Klebsiella_pneumoniae	2.69e-123	81
GE001679	PHI:124019	Salmonella_enterica	0	80.8
GE000367	PHI:9153	Escherichia_coli	6.71e-178	80.7
GE003072	PHI:123652	Escherichia_coli	0	80.64
GE002134	PHI:11609	Salmonella_enterica	2.89e-175	80.42
GE004006	PHI:10083	Salmonella_enterica	3.31e-155	80.39
GE000029	PHI:7108_PHI:7439	Erwinia_amylovora	1.95e-101	80.37
GE003632	PHI:124242	Escherichia_coli	0	80.33
GE000347	PHI:6362	Pantoea_ananatis	4.37e-87	80.27
GE003535	PHI:10983	Escherichia_coli	1.11e-150	80.24
GE002483	PHI:5407_PHI:7646	Escherichia_coli	6.2e-101	80.12
GE000770	PHI:6269	Escherichia_coli	0	80.11
GE002053	PHI:9324	Erwinia_amylovora	1.65e-143	80
GE002792	PHI:124003	Citrobacter_rodentium	3.86e-119	79.91
GE003011	PHI:4584	Cronobacter_universalis	5.73e-136	79.62
GE002686	PHI:9150	Escherichia_coli	0	79.61
GE001161	PHI:7399	Erwinia_amylovora	6.51e-157	79.55
GE000739	PHI:7962_PHI:123646	Escherichia_coli	1.37e-72	79.53
GE002796	PHI:4186	Yersinia_pestis	2e-44	79.52
GE002568	PHI:10515	Escherichia_coli	1.35e-134	79.46
GE001823	PHI:10050	Salmonella_enterica	5.54e-111	79.33
GE001798	PHI:11007	Escherichia_coli	4.49e-147	79.28
GE004174	PHI:7951	Klebsiella_pneumoniae	0	79.06
GE001411	PHI:4631	Escherichia_coli	0	79.04
GE002555	PHI:3731	Escherichia_coli	2.11e-104	78.95
GE000312	PHI:123649	Escherichia_coli	0	78.8
GE002699	PHI:6363	Pantoea_ananatis	0	78.79
GE000301	PHI:10573	Pectobacterium_carotovorum	1.83e-163	78.68
GE002923	PHI:2959	Edwardsiella_ictaluri	1e-179	78.53
GE001835	PHI:12271_PHI:12272_PHI:12275_PHI:12276	Serratia_marcescens	1.23e-63	78.45
GE001354	PHI:11380	Salmonella_enterica	0	78.4
GE001043	PHI:9307	Erwinia_amylovora	0	78.22
GE000278	PHI:11408	Klebsiella_pneumoniae	2.6e-145	78.21
GE000964	PHI:4160	Klebsiella_pneumoniae	0	78.09
GE003263	PHI:10387	Salmonella_enterica	3.94e-19	78
GE000790	PHI:10987	Escherichia_coli	0	77.98
GE002577	PHI:6187	Salmonella_enterica	1.22e-118	77.89
GE001708	PHI:11407	Klebsiella_pneumoniae	3.14e-135	77.64
GE000397	PHI:8690	Citrobacter_rodentium	0	77.59
GE001062	PHI:6360	Pantoea_ananatis	0	77.56
GE000707	PHI:7671	Yersinia_enterocolitica	2.71e-86	77.42
GE002489	PHI:5571_PHI:6366	Salmonella_enterica	0	77.39
GE002987	PHI:11120	Bordetella_pertussis	2.01e-64	77.24
GE001281	PHI:10587	Pectobacterium_carotovorum	4.02e-147	77.08
GE002665	PHI:2961	Edwardsiella_ictaluri	0	76.96
GE001336	PHI:11987	Serratia_marcescens	5.43e-78	76.92
GE001676	PHI:6369	Escherichia_coli	2.26e-64	76.81
GE002710	PHI:9151	Escherichia_coli	0	76.62
GE001849	PHI:10991	Escherichia_coli	0	76.6
GE002592	PHI:8574	Dickeya_dadantii	0	76.59
GE000083	PHI:124164	Escherichia_coli	0	76.45
GE004173	PHI:7950	Klebsiella_pneumoniae	0	76.4
GE000055	PHI:7082_PHI:7418	Erwinia_amylovora	1.96e-78	76.39
GE004007	PHI:10082	Salmonella_enterica	2.5e-178	76.32
GE001831	PHI:6535	Escherichia_coli	0	76.19
GE001165	PHI:7101_PHI:7395	Erwinia_amylovora	0	76.12
GE002942	PHI:124212	Salmonella_enterica	0	76.05
GE000570	PHI:9833	Xanthomonas_campestris	0	75.96
GE001147	PHI:7103_PHI:7413	Erwinia_amylovora	0	75.73
GE001148	PHI:7090_PHI:7412	Erwinia_amylovora	0	75.62
GE001753	PHI:7521	Klebsiella_pneumoniae	1.41e-104	75.52
GE000982	PHI:10387	Salmonella_enterica	4.23e-21	75.51
GE002731	PHI:10387	Salmonella_enterica	7.93e-22	75.51
GE000903	PHI:8568	Dickeya_dadantii	5.02e-57	75.47
GE002892	PHI:7020	Escherichia_coli	0	75.43
GE001096	PHI:5572	Salmonella_enterica	2.92e-148	75.37
GE003003	PHI:10282	Staphylococcus_aureus	0	75.32
GE003461	PHI:124154	Dickeya_solani	0	75.25
GE002351	PHI:8652	Escherichia_coli	3.31e-117	74.76
GE002668	PHI:7028	Escherichia_coli	0	74.75
GE001626	PHI:5503	Cronobacter_turicensis	4.21e-170	74.74
GE002791	PHI:6553	Salmonella_enterica	0	74.59
GE003549	PHI:10282	Staphylococcus_aureus	0	74.56
GE003751	PHI:123638	Salmonella_enterica	1.77e-133	74.48
GE001848	PHI:10992	Escherichia_coli	0	74.47
GE001037	PHI:3166	Pseudomonas_aeruginosa	1.19e-102	74.35
GE001600	PHI:4563	Yersinia_pestis	0	74.28
GE001422	PHI:6448	Klebsiella_pneumoniae	0	74.27
GE001053	PHI:124366	Salmonella_enterica	4.64e-73	74.27
GE002080	PHI:2471	Erwinia_amylovora	0	74.26
GE000740	PHI:7963	Escherichia_coli	4.48e-50	73.91
GE003488	PHI:4074	Serratia_marcescens	1.9e-177	73.9
GE000286	PHI:3267	Escherichia_coli	7.58e-164	73.81
GE001164	PHI:7100_PHI:7396	Erwinia_amylovora	3.82e-99	73.77
GE001826	PHI:11916	Salmonella_enterica	4.32e-159	73.74
GE002572	PHI:123379	Salmonella_enterica	0	73.42
GE001311	PHI:10102	Salmonella_enterica	0	73.4
GE001757	PHI:8967	Klebsiella_pneumoniae	3.2e-51	73.33
GE000030	PHI:7094_PHI:7438	Erwinia_amylovora	0	73.33
GE000854	PHI:6250_PHI:124233	Escherichia_coli	2.23e-85	73.26
GE002201	PHI:5089	Yersinia_pestis	1.46e-168	73.2
GE003482	PHI:11419	Salmonella_enterica	7.26e-48	73.12
GE002852	PHI:11405	Klebsiella_pneumoniae	7.26e-112	73.06
GE001578	PHI:9601	Escherichia_coli	3.49e-117	73.03
GE002132	PHI:11344	Escherichia_coli	3.74e-160	72.91
GE002067	PHI:7634	Pseudomonas_aeruginosa	7.93e-161	72.82
GE000282	PHI:9230	Escherichia_coli	5.55e-94	72.73
GE001625	PHI:5504	Cronobacter_turicensis	0	72.59
GE001031	PHI:5564_PHI:8654	Dickeya_dadantii	0	72.59
GE000074	PHI:8575	Dickeya_dadantii	0	72.49
GE002562	PHI:10380	Acinetobacter_baumannii	0	72.46
GE000263	PHI:10580	Pectobacterium_carotovorum	3.82e-117	72.44
GE000530	PHI:9434	Salmonella_enterica	0	72.26
GE002186	PHI:10993	Escherichia_coli	0	72.23
GE002648	PHI:8581	Dickeya_dadantii	0	72.14
GE002623	PHI:8729	Salmonella_enterica	0	72.12
GE004063	PHI:3751	Salmonella_enterica	1.33e-51	72.12
GE001150	PHI:3407	Pantoea_ananatis	0	72.06
GE003762	PHI:7263	Salmonella_enterica	2.18e-32	72.06
GE003763	PHI:7263	Salmonella_enterica	2.18e-32	72.06
GE000024	PHI:7080_PHI:7444	Erwinia_amylovora	8.03e-84	71.88
GE001394	PHI:4179	Dickeya_solani	1.42e-35	71.83
GE001747	PHI:11187	Yersinia_pseudotuberculosis	0	71.63
GE002207	PHI:9843	Vibrio_cholerae	0	71.61
GE001797	PHI:11005	Escherichia_coli	8.23e-153	71.53
GE001169	PHI:7092	Erwinia_amylovora	0	71.52
GE000938	PHI:11001	Escherichia_coli	8.03e-100	71.43
GE003346	PHI:6882	Salmonella_enterica	9.76e-111	71.23
GE002573	PHI:124167	Escherichia_coli	5.09e-88	71.22
GE001680	PHI:124165	Escherichia_coli	9.4e-175	71.22
GE000951	PHI:11451	Erwinia_amylovora	0	71.05
GE003630	PHI:9228	Escherichia_coli	4.85e-49	71
GE001839	PHI:4497	Salmonella_enterica	1.64e-111	70.91
GE002145	PHI:11093	Escherichia_coli	4.63e-93	70.79
GE000485	PHI:7263	Salmonella_enterica	1.36e-31	70.59
GE001796	PHI:4185	Yersinia_pestis	0	70.55
GE000589	PHI:11220	Salmonella_enterica	3.71e-59	70.54
GE004172	PHI:7949	Klebsiella_pneumoniae	0	70.48
GE000599	PHI:8933	Pectobacterium_atrosepticum	1.15e-14	70.46
GE001146	PHI:7087_PHI:7414	Erwinia_amylovora	0	70.4
GE001717	PHI:4108	Vibrio_cholerae	0	70.34
GE002779	PHI:10978	Escherichia_coli	0	70.32
GE003569	PHI:3942	Xanthomonas_campestris	0	70.26
GE002257	PHI:7534	Klebsiella_pneumoniae	2.6e-61	70.23
GE003556	PHI:7860	Acinetobacter_baumannii	0	70.02
GE003533	PHI:8757	Salmonella_enterica	2.06e-32	70
GE000304	PHI:10312	Escherichia_coli	0	69.94
GE001979	PHI:10578	Pectobacterium_carotovorum	5.93e-162	69.91
GE002155	PHI:7469	Pectobacterium_carotovorum	2.32e-44	69.89
GE003333	PHI:8691	Citrobacter_rodentium	7.04e-107	69.86
GE003327	PHI:123267	Pseudomonas_aeruginosa	0	69.74
GE000799	PHI:123209	Salmonella_enterica	0	69.73
GE001900	PHI:6982	Salmonella_enterica	0	69.6
GE002797	PHI:3147	Glaesserella_parasuis	0	69.59
GE000285	PHI:3266	Escherichia_coli	3.98e-171	69.37
GE001714	PHI:123440	Xanthomonas_oryzae	4.63e-136	69.26
GE001744	PHI:11739	Dickeya_dadantii	3.92e-113	69.08
GE003223	PHI:8567	Dickeya_dadantii	1.33e-136	69
GE003281	PHI:9594	Salmonella_enterica	2.57e-163	68.99
GE003474	PHI:8644_PHI:8642	Erwinia_amylovora	0	68.93
GE002576	PHI:9369	Yersinia_pestis	1.55e-139	68.81
GE000941	PHI:7023	Escherichia_coli	0	68.72
GE004004	PHI:10085	Salmonella_enterica	1.18e-135	68.66
GE002463	PHI:7573	Yersinia_pestis	0	68.38
GE002175	PHI:2501	Erwinia_amylovora	0	68.33
GE003174	PHI:124124	Yersinia_enterocolitica	0	68.31
GE000861	PHI:6097	Klebsiella_pneumoniae	3.38e-53	68.15
GE002264	PHI:3408	Pantoea_ananatis	5.5e-74	67.93
GE003221	PHI:7572	Klebsiella_pneumoniae	0	67.85
GE002586	PHI:1138	Xanthomonas_oryzae	2.45e-151	67.68
GE001166	PHI:7084_PHI:7394	Erwinia_amylovora	1.3e-162	67.67
GE002131	PHI:11343	Escherichia_coli	4.74e-125	67.59
GE002312	PHI:8728	Salmonella_enterica	3.94e-136	67.5
GE002399	PHI:12149	Escherichia_coli	0	67.3
GE001788	PHI:124001	Citrobacter_rodentium	3.4e-87	67.19
GE001526	PHI:9586	Xanthomonas_oryzae	6.33e-35	67.05
GE002097	PHI:123641	Escherichia_coli	0	66.96
GE001832	PHI:6534	Escherichia_coli	5.58e-153	66.89
GE002919	PHI:6274	Pseudomonas_aeruginosa	1.56e-88	66.85
GE002168	PHI:4161	Klebsiella_pneumoniae	5.1e-175	66.76
GE002177	PHI:4480	Erwinia_amylovora	0	66.7
GE002714	PHI:7908	Yersinia_pseudotuberculosis	3.01e-139	66.67
GE002829	PHI:10946	Pseudomonas_aeruginosa	5.13e-19	66.67
GE004204	PHI:10630	Burkholderia_glumae	1.89e-14	66.67
GE004234	PHI:10630	Burkholderia_glumae	1.89e-14	66.67
GE004296	PHI:10946	Pseudomonas_aeruginosa	8.02e-20	66.67
GE003370	PHI:3412	Xanthomonas_citri	1e-130	66.53
GE001575	PHI:3780	Salmonella_enterica	2.93e-138	66.35
GE001029	PHI:123210	Salmonella_enterica	0	66.26
GE002965	PHI:2694	Pectobacterium_atrosepticum	0	66.2
GE003208	PHI:7699	Pseudomonas_syringae	3.1e-103	66.18
GE002195	PHI:11247	Pseudomonas_aeruginosa	0	66.08
GE003039	PHI:123790	Francisella_tularensis	3.44e-102	66.06
GE002192	PHI:8938	Pseudomonas_aeruginosa	4.26e-60	66.06
GE001565	PHI:6985	Salmonella_enterica	0	65.88
GE001174	PHI:7092	Erwinia_amylovora	0	65.81
GE002383	PHI:3761	Salmonella_enterica	5.13e-116	65.75
GE002379	PHI:6438	Pseudomonas_aeruginosa	4.23e-68	65.73
GE000572	PHI:8676	Xanthomonas_citri	9.94e-37	65.56
GE001898	PHI:12269_PHI:12270_PHI:12273_PHI:12274	Serratia_marcescens	4.74e-103	65.48
GE000284	PHI:10485	Pseudomonas_aeruginosa	2.22e-173	65.37
GE002596	PHI:123626	Xanthomonas_albilineans	0	65.31
GE003471	PHI:4694	Salmonella_enterica	0	65.31
GE001756	PHI:8966	Klebsiella_pneumoniae	3.1e-47	65.25
GE004199	PHI:6097	Klebsiella_pneumoniae	2.28e-48	65.19
GE004229	PHI:6097	Klebsiella_pneumoniae	2.28e-48	65.19
GE002636	PHI:7474	Pseudomonas_aeruginosa	6.13e-76	64.97
GE003732	PHI:123650	Escherichia_coli	3.07e-138	64.97
GE001310	PHI:10101	Salmonella_enterica	0	64.95
GE001822	PHI:11174	Escherichia_coli	1.13e-173	64.72
GE000507	PHI:6268_PHI:9897	Escherichia_coli	0	64.66
GE001024	PHI:5272	Ralstonia_solanacearum	1.83e-112	64.61
GE001331	PHI:9809_PHI:11379	Salmonella_enterica	8.66e-79	64.54
GE002887	PHI:10714	Edwardsiella_tarda	0	64.51
GE002092	PHI:3947	Xanthomonas_campestris	7.76e-144	64.44
GE003334	PHI:8692	Citrobacter_rodentium	3.89e-167	64.33
GE002944	PHI:124161	Ralstonia_solanacearum	5.92e-57	64.29
GE001471	PHI:4717	Pseudomonas_aeruginosa	0	64.27
GE001072	PHI:5271	Ralstonia_solanacearum	5.21e-106	64.08
GE003844	PHI:7956	Klebsiella_pneumoniae	9.28e-89	64.02
GE001637	PHI:8764	Pseudomonas_aeruginosa	6.34e-158	63.98
GE000767	PHI:8884	Ralstonia_solanacearum	3.13e-170	63.92
GE004329	PHI:3165	Pseudomonas_cichorii	2.11e-99	63.9
GE000829	PHI:11409	Klebsiella_pneumoniae	3.18e-117	63.9
GE001312	PHI:10103	Salmonella_enterica	8.28e-62	63.77
GE004175	PHI:7952	Klebsiella_pneumoniae	2.95e-139	63.73
GE000369	PHI:10985	Escherichia_coli	0	63.69
GE003476	PHI:4189	Yersinia_pestis	0	63.66
GE002128	PHI:3277	Aspergillus_fumigatus	3.52e-179	63.61
GE001727	PHI:9496	Salmonella_enterica	1.49e-77	63.59
GE000391	PHI:3950	Xanthomonas_campestris	0	63.53
GE002171	PHI:3710	Pectobacterium_carotovorum	0	63.51
GE001035	PHI:7947	Klebsiella_pneumoniae	2.25e-149	63.43
GE002070	PHI:9264	Haemophilus_influenzae	7.81e-160	63.21
GE000057	PHI:7079_PHI:7417	Erwinia_amylovora	0	63.18
GE003602	PHI:7661	Salmonella_enterica	2.27e-26	63.16
GE001168	PHI:7392	Erwinia_amylovora	0	63.07
GE000065	PHI:3085	Porphyromonas_gingivalis	0	63.03
GE001051	PHI:124362	Salmonella_enterica	7.01e-37	63
GE001244	PHI:7105	Erwinia_amylovora	0	62.96
GE002382	PHI:609_PHI:616	Salmonella_enterica	1.69e-119	62.95
GE001866	PHI:6733	Escherichia_coli	0	62.79
GE001099	PHI:3725	Salmonella_enterica	0	62.71
GE001020	PHI:9197	Escherichia_coli	0	62.5
GE002716	PHI:7906	Yersinia_pseudotuberculosis	1.54e-154	62.46
GE000001	PHI:11544	Brucella_melitensis	1.3e-164	62.38
GE002235	PHI:123734_PHI:123729	Xanthomonas_campestris	1.33e-177	62.34
GE000061	PHI:123643	Escherichia_coli	0	62.21
GE001160	PHI:7095_PHI:7400	Erwinia_amylovora	0	62.15
GE001064	PHI:3723	Salmonella_enterica	0	62.12
GE000052	PHI:7083_PHI:7430	Erwinia_amylovora	0	61.8
GE003176	PHI:4712	Pseudomonas_aeruginosa	0	61.76
GE001266	PHI:3126_PHI:9305	Erwinia_amylovora	0	61.71
GE001135	PHI:10199	Escherichia_coli	0	61.67
GE001149	PHI:7411	Erwinia_amylovora	9.09e-107	61.6
GE000961	PHI:123733_PHI:123728	Xanthomonas_campestris	6.86e-78	61.54
GE003377	PHI:9129	Brucella_abortus	9.89e-135	61.39
GE002251	PHI:123645	Escherichia_coli	6.77e-48	61.35
GE000357	PHI:6520	Legionella_pneumophila	0	61.26
GE001890	PHI:6463	Salmonella_enterica	9.19e-59	61.22
GE003451	PHI:10163	Burkholderia_thailandensis	9.64e-57	61.19
GE002395	PHI:123380	Salmonella_enterica	9.22e-179	61.17
GE001889	PHI:6995	Pseudomonas_aeruginosa	3.52e-180	61.16
GE002600	PHI:562	Salmonella_enterica	0	61.09
GE001163	PHI:7397	Erwinia_amylovora	1e-109	61.03
GE002696	PHI:9281	Pseudomonas_aeruginosa	1.48e-140	61.02
GE000102	PHI:7630	Pseudomonas_aeruginosa	0	60.86
GE004176	PHI:7953	Klebsiella_pneumoniae	0	60.74
GE001827	PHI:6981	Salmonella_enterica	0	60.71
GE001242	PHI:7096	Erwinia_amylovora	1.48e-147	60.65
GE000155	PHI:2634	Staphylococcus_aureus	7.14e-151	60.61
GE004192	PHI:6941	Pseudomonas_aeruginosa	0	60.47
GE004222	PHI:6941	Pseudomonas_aeruginosa	0	60.47
GE002179	PHI:824_PHI:6838	Burkholderia_glumae	0	60.31
GE002761	PHI:7225	Salmonella_enterica	0	60.21
GE000158	PHI:2634	Staphylococcus_aureus	1.84e-149	60.18
GE000349	PHI:124179	Pseudomonas_aeruginosa	6.53e-74	60.11
GE001623	PHI:7577	Salmonella_enterica	0	60.09
GE000144	PHI:9198	Escherichia_coli	0	60.08
GE001541	PHI:11882	Salmonella_enterica	2.75e-32	60
GE001542	PHI:11882	Salmonella_enterica	2.67e-30	60
GE001828	PHI:6981	Salmonella_enterica	0	59.96
GE001860	PHI:3922	Xenorhabdus_nematophila	1.3e-75	59.88
GE000716	PHI:5472	Magnaporthe_oryzae	2.95e-118	59.85
GE003273	PHI:5573	Salmonella_enterica	8.36e-165	59.77
GE001245	PHI:7104	Erwinia_amylovora	2.54e-162	59.65
GE002202	PHI:123722	Paracidovorax_citrulli	0	59.6
GE003031	PHI:3941	Xanthomonas_campestris	8.62e-83	59.38
GE004201	PHI:6369	Escherichia_coli	2.19e-41	59.26
GE004231	PHI:6369	Escherichia_coli	2.19e-41	59.26
GE004205	PHI:7108_PHI:7439	Erwinia_amylovora	9.26e-42	59.22
GE004235	PHI:7108_PHI:7439	Erwinia_amylovora	9.26e-42	59.22
GE003006	PHI:1599	Fusarium_graminearum	2.33e-43	59.2
GE000792	PHI:7748	Mycobacterium_tuberculosis	2.71e-48	59.12
GE000698	PHI:10313	Escherichia_coli	5.3e-69	59.04
GE003944	PHI:11791	Ralstonia_solanacearum	8.8e-171	59.04
GE001739	PHI:9521	Salmonella_enterica	3.72e-33	58.97
GE002071	PHI:124019	Salmonella_enterica	1.04e-122	58.92
GE000802	PHI:11622_PHI:11623	Pseudomonas_aeruginosa	1.27e-146	58.84
GE000339	PHI:5240	Acinetobacter_baumannii	0	58.77
GE003846	PHI:6531	Escherichia_coli	7.6e-157	58.54
GE002713	PHI:7909	Yersinia_pseudotuberculosis	2.1e-96	58.43
GE003426	PHI:11169	Escherichia_coli	8.36e-133	58.31
GE003612	PHI:2737	Xanthomonas_oryzae	1.66e-38	58.25
GE000492	PHI:10984	Escherichia_coli	0	58.23
GE000902	PHI:8639	Xanthomonas_oryzae	3.44e-26	58.21
GE002776	PHI:11405	Klebsiella_pneumoniae	3.25e-92	58.18
GE000687	PHI:6492	Acinetobacter_baumannii	4.72e-136	58.13
GE003211	PHI:123751	Salmonella_enterica	1.91e-128	58.11
GE004202	PHI:9575	Escherichia_coli	5.29e-136	58.1
GE004232	PHI:9575	Escherichia_coli	5.29e-136	58.1
GE004155	PHI:9026	Xanthomonas_oryzae	1.77e-93	58.08
GE000476	PHI:7023	Escherichia_coli	4.54e-145	57.87
GE000852	PHI:10828	Agrobacterium_tumefaciens	5.98e-61	57.79
GE001279	PHI:124083	Actinobacillus_pleuropneumoniae	3.36e-168	57.76
GE003534	PHI:8758	Salmonella_enterica	1.7e-60	57.73
GE001829	PHI:6981	Salmonella_enterica	0	57.71
GE003962	PHI:10988	Escherichia_coli	1.32e-63	57.65
GE003120	PHI:11870	Edwardsiella_tarda	0	57.63
GE002569	PHI:10514	Escherichia_coli	9.98e-90	57.51
GE001376	PHI:4981	Edwardsiella_tarda	8.31e-37	57.29
GE001605	PHI:7659	Salmonella_enterica	6.22e-45	57.14
GE004214	PHI:124113	Shigella_flexneri	0	56.99
GE002688	PHI:877	Magnaporthe_oryzae	6.56e-144	56.99
GE001516	PHI:6133	Salmonella_enterica	2.26e-159	56.81
GE001265	PHI:7023	Escherichia_coli	3.39e-139	56.79
GE001089	PHI:8939	Pseudomonas_aeruginosa	5.13e-168	56.68
GE002683	PHI:123788	Francisella_tularensis	0	56.66
GE000788	PHI:11576	Streptococcus_agalactiae	0	56.52
GE003347	PHI:3709	Pectobacterium_carotovorum	1.28e-167	56.5
GE002700	PHI:123731	Paracidovorax_citrulli	3.92e-76	56.49
GE003654	PHI:123859	Burkholderia_pseudomallei	2.27e-76	56.48
GE000597	PHI:11922	Pseudomonas_aeruginosa	1.84e-132	56.37
GE002952	PHI:11546	Brucella_melitensis	1.08e-137	56.31
GE000830	PHI:2458	Erwinia_amylovora	6.86e-51	56.3
GE001496	PHI:2651	Salmonella_enterica	8.23e-45	56.25
GE001886	PHI:123276	Proteus_mirabilis	0	56.22
GE002353	PHI:124153	Dickeya_solani	0	56.19
GE001719	PHI:6870	Vibrio_harveyi	1.08e-88	56.03
GE002315	PHI:123788	Francisella_tularensis	0	55.99
GE003042	PHI:4250	Burkholderia_glumae	4.12e-122	55.98
GE003658	PHI:2153_PHI:2356	Magnaporthe_oryzae	9.01e-62	55.98
GE003903	PHI:9334	Citrobacter_rodentium	6.55e-102	55.87
GE001145	PHI:7102_PHI:7415	Erwinia_amylovora	2.09e-49	55.86
GE000564	PHI:4147	Xanthomonas_citri	4.43e-120	55.78
GE004244	PHI:11923	Pseudomonas_aeruginosa	0	55.75
GE001301	PHI:8885	Ralstonia_solanacearum	3.54e-135	55.62
GE000389	PHI:10989	Escherichia_coli	1.22e-113	55.52
GE001246	PHI:7416	Erwinia_amylovora	2.34e-67	55.42
GE001836	PHI:9814	Ralstonia_solanacearum	0	55.34
GE001239	PHI:7392	Erwinia_amylovora	1.3e-175	55.33
GE003402	PHI:4102	Brucella_suis	5.59e-50	55.32
GE001355	PHI:124080	Streptococcus_suis	1.41e-65	55.31
GE002715	PHI:7907	Yersinia_pseudotuberculosis	3.45e-97	55.17
GE003502	PHI:9840	Vibrio_cholerae	0	55.09
GE003758	PHI:5059	Pseudomonas_aeruginosa	9.08e-175	54.97
GE003967	PHI:3211_PHI:3212	Pseudomonas_aeruginosa	1.37e-134	54.8
GE000031	PHI:8868	Escherichia_coli	0	54.77
GE002675	PHI:123789	Francisella_tularensis	8.47e-79	54.76
GE002388	PHI:3915	Pseudomonas_aeruginosa	1.44e-100	54.61
GE000728	PHI:10119	Salmonella_enterica	1.15e-129	54.6
GE003136	PHI:8643	Erwinia_amylovora	0	54.6
GE002500	PHI:8884	Ralstonia_solanacearum	1.79e-123	54.41
GE001259	PHI:7533	Klebsiella_pneumoniae	3.29e-113	54.27
GE001087	PHI:123476	Pseudomonas_aeruginosa	1.02e-95	54.26
GE003361	PHI:10773	Staphylococcus_aureus	0	54.1
GE003637	PHI:6979	Salmonella_enterica	0	54.07
GE002595	PHI:11234	Streptococcus_suis	4.78e-152	54.06
GE003365	PHI:8042	Acinetobacter_baumannii	2.06e-178	53.98
GE002584	PHI:10426	Magnaporthe_oryzae	1.34e-75	53.92
GE002580	PHI:4145	Xanthomonas_citri	3.85e-54	53.9
GE001226	PHI:4732	Francisella_tularensis	6.52e-126	53.82
GE000415	PHI:3785	Pseudomonas_aeruginosa	1.21e-89	53.82
GE000049	PHI:7091_PHI:7432	Erwinia_amylovora	0	53.7
GE000821	PHI:6981	Salmonella_enterica	4.82e-91	53.7
GE001856	PHI:8623	Neisseria_meningitidis	5.01e-89	53.69
GE002729	PHI:4137	Xanthomonas_oryzae	9.93e-56	53.66
GE001144	PHI:7416	Erwinia_amylovora	7.73e-73	53.65
GE000053	PHI:7085_PHI:7429	Erwinia_amylovora	3.8e-125	53.43
GE002003	PHI:6981	Salmonella_enterica	2.34e-104	53.43
GE001920	PHI:10919	Erwinia_amylovora	3.79e-157	53.4
GE000981	PHI:9134	Brucella_abortus	2.75e-63	53.27
GE000094	PHI:7067	Francisella_tularensis	2.66e-111	53.23
GE001604	PHI:7660	Salmonella_enterica	2.35e-21	53.23
GE002352	PHI:9450_PHI:9760_PHI:11314	Staphylococcus_aureus	4.13e-106	53.15
GE002417	PHI:8507	Coxiella_burnetii	0	53.1
GE002585	PHI:1139	Xanthomonas_oryzae	1.27e-143	52.88
GE003264	PHI:8515	Citrobacter_rodentium	8.24e-46	52.7
GE001966	PHI:11791	Ralstonia_solanacearum	2.37e-144	52.68
GE003655	PHI:5369	Salmonella_enterica	1.85e-37	52.68
GE001353	PHI:6980	Salmonella_enterica	0	52.63
GE002258	PHI:7534	Klebsiella_pneumoniae	2.96e-57	52.54
GE002049	PHI:9983	Xanthomonas_oryzae	2.24e-133	52.47
GE004033	PHI:6980	Salmonella_enterica	1.17e-81	52.44
GE000558	PHI:3259	Xanthomonas_campestris	2.64e-50	52.44
GE003620	PHI:7475	Klebsiella_pneumoniae	8.19e-36	52.43
GE003861	PHI:7882	Ralstonia_solanacearum	6.3e-98	52.41
GE003376	PHI:124300	Xanthomonas_citri	1.77e-168	52.3
GE000686	PHI:8757	Salmonella_enterica	3.79e-18	52.24
GE003319	PHI:9177	Salmonella_enterica	0	52.24
GE003450	PHI:10162	Burkholderia_thailandensis	5.88e-41	52.17
GE002051	PHI:7790	Xanthomonas_oryzae	6.29e-131	52.15
GE001978	PHI:3914	Parastagonospora_nodorum	5.66e-167	52.08
GE001073	PHI:8556	Pseudomonas_aeruginosa	4.09e-21	52.06
GE001659	PHI:6651	Klebsiella_pneumoniae	1.6e-59	52.05
GE003819	PHI:6985	Salmonella_enterica	2.03e-91	51.99
GE003287	PHI:7635	Pseudomonas_aeruginosa	2.92e-145	51.96
GE003139	PHI:8826	Burkholderia_cenocepacia	5.54e-112	51.91
GE003200	PHI:7899	Xanthomonas_oryzae	3.25e-61	51.83
GE003490	PHI:7052	Streptococcus_mutans	1.7e-131	51.75
GE002728	PHI:10199	Escherichia_coli	6.62e-174	51.75
GE001865	PHI:4614	Edwardsiella_tarda	1.34e-124	51.73
GE001436	PHI:9356	Magnaporthe_oryzae	0	51.73
GE000629	PHI:501	Saccharomyces_cerevisiae	2.95e-45	51.66
GE000726	PHI:6314	Pseudomonas_syringae	9.86e-80	51.57
GE003487	PHI:8558	Staphylococcus_aureus	3.41e-152	51.57
GE004306	PHI:3266	Escherichia_coli	9.75e-109	51.48
GE001423	PHI:5369	Salmonella_enterica	5.96e-36	51.46
GE000224	PHI:8623	Neisseria_meningitidis	2.89e-74	51.43
GE001231	PHI:9821	Listeria_monocytogenes	3.49e-130	51.41
GE001241	PHI:7399	Erwinia_amylovora	1.11e-97	51.33
GE002059	PHI:9835	Botrytis_cinerea	8.48e-160	51.33
GE003306	PHI:7947	Klebsiella_pneumoniae	5.67e-117	51.31
GE002929	PHI:3914	Parastagonospora_nodorum	4.64e-171	51.25
GE001313	PHI:10104	Salmonella_enterica	5.25e-113	51.19
GE000337	PHI:10612	Acinetobacter_baumannii	1.08e-117	51.18
GE003099	PHI:7689	Helicobacter_pylori	0	51.12
GE001261	PHI:6184	Escherichia_coli	1.21e-147	50.9
GE001608	PHI:9011	Xanthomonas_oryzae	1.84e-68	50.87
GE001243	PHI:7411	Erwinia_amylovora	7.26e-79	50.85
GE000356	PHI:12232	Pseudomonas_aeruginosa	4.09e-159	50.81
GE002301	PHI:6308	Staphylococcus_aureus	4.92e-37	50.79
GE000498	PHI:3951	Xanthomonas_campestris	1.05e-40	50.75
GE000872	PHI:9599	Pseudomonas_aeruginosa	2.31e-75	50.74
GE001013	PHI:123517	Ralstonia_solanacearum	3.7e-24	50.63
GE001525	PHI:7511	Klebsiella_pneumoniae	3.26e-80	50.63
GE002314	PHI:123791	Francisella_tularensis	1.54e-108	50.62
GE001097	PHI:124303	Staphylococcus_aureus	6.65e-146	50.62
GE001715	PHI:123441	Xanthomonas_oryzae	4.89e-20	50.6
GE000329	PHI:7631	Pseudomonas_aeruginosa	7.48e-124	50.57
GE000413	PHI:3784	Pseudomonas_aeruginosa	3.21e-116	50.45
GE003891	PHI:6980	Salmonella_enterica	8.24e-26	50.42
GE000775	PHI:5422	Haemophilus_influenzae	5.34e-75	50.41
GE002639	PHI:3118	Pseudomonas_syringae	1.12e-75	50.22
GE000563	PHI:4038	Staphylococcus_aureus	0	50.16
GE004309	PHI:11234	Streptococcus_suis	2.12e-134	50.12
GE001263	PHI:10162	Burkholderia_thailandensis	2.15e-36	50
GE002242	PHI:3966	Xanthomonas_campestris	8.7e-91	50
GE003204	PHI:6190	Staphylococcus_aureus	5.45e-179	50
GE003595	PHI:123702	Pseudomonas_aeruginosa	8.97e-30	50
GE003857	PHI:8623	Neisseria_meningitidis	5.36e-86	50
GE003966	PHI:11882	Salmonella_enterica	3.29e-21	50
